# Supplementary material for: Comparative Genomics of Degradative Novosphingobium Strains With Special Reference to Microcystin-Degrading Novosphingobium sp. THN1
Source: Front Microbiol. 2018 Sep 25;9:2238. doi: 10.3389/fmicb.2018.02238 (PMC6167471; doi:10.3389/fmicb.2018.02238)
Supplement: Supplementary file 2 [file Table_2.XLSX]

## Sheet: B-7
Supplementary Table S2 Statistics of putative genomic islands in the Novosphingobium strains.
Genomic islands ID	Island position (start→end)				Length (bp)	Number of CDS
GI-1	366499→404270	366499	→	404270	37771	35
GI-2	399573→415431	399573	→	415431	15858	16
GI-3	561634→568840	561634	→	568840	7206	8
GI-4	720428→734046	720428	→	734046	13618	11
GI-5	973495→979163	973495	→	979163	5668	7
GI-6	975939→1016275	975939	→	1016275	40336	39
GI-7	984038→1008871	984038	→	1008871	24833	21
GI-8	1024247→1045243	1024247	→	1045243	20996	17
GI-9	1029454→1045243	1029454	→	1045243	15789	13
GI-10	1137192→1148832	1137192	→	1148832	11640	12
GI-11	1140278→1148832	1140278	→	1148832	8554	9
GI-12	1319539→1337008	1319539	→	1337008	17469	22
GI-13	1675311→1681137	1675311	→	1681137	5826	5
GI-14	2098898→2102949	2098898	→	2102949	4051	3
GI-15	2226747→2231556	2226747	→	2231556	4809	4
GI-16	2464528→2544431	2464528	→	2544431	79903	78
GI-17	2468969→2510365	2468969	→	2510365	41396	40
GI-18	2513794→2522608	2513794	→	2522608	8814	10
GI-19	2525981→2534951	2525981	→	2534951	8970	13
GI-20	2537249→2546647	2537249	→	2546647	9398	5
GI-21	2840099→2844584	2840099	→	2844584	4485	5
GI-22	3301883→3313288	3301883	→	3313288	11405	9
GI-23	3442918→3452153	3442918	→	3452153	9235	10
GI-24	3453753→3463434	3453753	→	3463434	9681	9
GI-25	3603629→3616000	3603629	→	3616000	12371	15
GI-26	3606383→3616000	3606383	→	3616000	9617	11
GI-27	3795338→3799343	3795338	→	3799343	4005	2
GI-28	3858928→3864987	3858928	→	3864987	6059	8
GI-29	3862734→3902445	3862734	→	3902445	39711	41
GI-30	3866522→3875860	3866522	→	3875860	9338	10
GI-31	3950140→3960783	3950140	→	3960783	10643	15
GI-32	4039833→4059063	4039833	→	4059063	19230	15
GI-33	4049378→4054153	4049378	→	4054153	4775	5
GI-34	4107100→4111121	4107100	→	4111121	4021	3
GI-35	4116441→4122505	4116441	→	4122505	6064	10
GI-36	4133556→4139651	4133556	→	4139651	6095	13
GI-37	4224190→4231849	4224190	→	4231849	7659	7
GI-38	4237908→4262494	4237908	→	4262494	24586	22
GI-39	4245712→4257135	4245712	→	4257135	11423	11
GI-40	4283237→4305743	4283237	→	4305743	22506	21
GI-41	4284880→4292790	4284880	→	4292790	7910	9
GI-42	4384017→4426615	4384017	→	4426615	42598	38
GI-43	4391511→4456939	4391511	→	4456939	65428	54
GI-44	4441806→4447503	4441806	→	4447503	5697	6
GI-45	4450840→4456939	4450840	→	4456939	6099	4
GI-46	4468468→4477671	4468468	→	4477671	9203	10
GI-47	4496031→4504658	4496031	→	4504658	8627	5
GI-48	4519595→4541923	4519595	→	4541923	22328	14
GI-49	4548615→4554135	4548615	→	4554135	5520	7
GI-50	4562146→4570829	4562146	→	4570829	8683	8
GI-51	4572457→4583855	4572457	→	4583855	11398	8
GI-52	4609290→4616067	4609290	→	4616067	6777	9
GI-53	4643927→4652387	4643927	→	4652387	8460	20
GI-54	4688681→4693246	4688681	→	4693246	4565	5
GI-55	4696602→4702905	4696602	→	4702905	6303	7
GI-56	4779169→4783290	4779169	→	4783290	4121	6
GI-57	4789646→4797708	4789646	→	4797708	8062	9
GI-58	4835218→4852924	4835218	→	4852924	17706	17
GI-59	4845187→4854517	4845187	→	4854517	9330	11
GI-60	4863537→4886393	4863537	→	4886393	22856	17
GI-61	4866191→4881471	4866191	→	4881471	15280	11
GI-62	4886052→4891543	4886052	→	4891543	5491	6
GI-63	4906741→4911967	4906741	→	4911967	5226	7
GI-64	4941569→4950697	4941569	→	4950697	9128	9
GI-65	4956960→4962861	4956960	→	4962861	5901	5
GI-66	4970035→4974746	4970035	→	4974746	4711	3
GI-67	5061106→5066114	5061106	→	5066114	5008	4
GI-68	5122721→5129724	5122721	→	5129724	7003	8
GI-69	5133013→5151032	5133013	→	5151032	18019	19
GI-70	5158524→5166088	5158524	→	5166088	7564	7
GI-71	5171714→5176584	5171714	→	5176584	4870	6
GI-72	5234033→5265730	5234033	→	5265730	31697	24
GI-73	5346529→5358521	5346529	→	5358521	11992	10
GI-74	5350176→5360147	5350176	→	5360147	9971	9

## Sheet: DSM12444
Genomic islands ID	Island position (start→end)				Length (bp)	Number of CDS
GI-1	265107→278802	265107	→	278802	13695	10
GI-2	268126→284641	268126	→	284641	16515	11
GI-3	268306→273949	268306	→	273949	5643	5
GI-4	276073→281029	276073	→	281029	4956	4
GI-5	358320→362400	358320	→	362400	4080	6
GI-6	567941→572099	567941	→	572099	4158	4
GI-7	665420→708213	665420	→	708213	42793	54
GI-8	665462→669823	665462	→	669823	4361	8
GI-9	687663→693273	687663	→	693273	5610	11
GI-10	1202640→1207370	1202640	→	1207370	4730	10
GI-11	1510080→1518012	1510080	→	1518012	7932	7
GI-12	1524528→1530226	1524528	→	1530226	5698	6
GI-13	1526293→1574736	1526293	→	1574736	48443	46
GI-14	2272471→2356006	2272471	→	2356006	83535	79
GI-15	2316468→2321145	2316468	→	2321145	4677	3
GI-16	2343959→2348465	2343959	→	2348465	4506	6
GI-17	2673496→2703551	2673496	→	2703551	30055	27
GI-18	2932911→2980765	2932911	→	2980765	47854	64
GI-19	3194788→3238481	3194788	→	3238481	43693	55
GI-20	3333726→3337877	3333726	→	3337877	4151	11

## Sheet: FUK
Genomic islands ID	Island position (start→end)				Length (bp)	Number of CDS
GI-1	193932→286721	193932	→	286721	92789	90
GI-2	195014→201586	195014	→	201586	6572	10
GI-3	225947→232187	225947	→	232187	6240	4
GI-4	243178→251137	243178	→	251137	7959	6
GI-5	255908→260163	255908	→	260163	4255	5
GI-6	263451→279074	263451	→	279074	15623	17
GI-7	437492→445189	437492	→	445189	7697	7
GI-8	794021→803531	794021	→	803531	9510	8
GI-9	871310→875367	871310	→	875367	4057	5
GI-10	1018790→1040184	1018790	→	1040184	21394	17
GI-11	1024536→1039570	1024536	→	1039570	15034	13
GI-12	1684089→1694293	1684089	→	1694293	10204	14
GI-13	1940365→1947440	1940365	→	1947440	7075	7
GI-14	2442131→2446181	2442131	→	2446181	4050	6
GI-15	2929502→2940378	2929502	→	2940378	10876	13
GI-16	3586922→3606373	3586922	→	3606373	19451	26
GI-17	3593915→3603545	3593915	→	3603545	9630	9
GI-18	3860043→3869093	3860043	→	3869093	9050	9
GI-19	4179199→4295458	4179199	→	4295458	116259	112
GI-20	4201355→4210168	4201355	→	4210168	8813	8
GI-21	4218383→4229877	4218383	→	4229877	11494	6
GI-22	4231053→4244482	4231053	→	4244482	13429	16
GI-23	4261626→4270906	4261626	→	4270906	9280	14
GI-24	4279384→4292049	4279384	→	4292049	12665	9
GI-25	4370085→4378259	4370085	→	4378259	8174	9
GI-26	4370935→4396535	4370935	→	4396535	25600	34
GI-27	4412216→4418565	4412216	→	4418565	6349	5
GI-28	4448824→4458409	4448824	→	4458409	9585	9

## Sheet: LE124
Genomic islands ID	Island position (start→end)				Length (bp)	Number of CDS
GI-1	1422042→1426341	1422042	→	1426341	4299	5
GI-2	2651299→2698951	2651299	→	2698951	47652	54
GI-3	2746647→2754604	2746647	→	2754604	7957	10
GI-4	2788464→2795285	2788464	→	2795285	6821	6
GI-5	2832377→2836961	2832377	→	2836961	4584	9
GI-6	3444492→3469009	3444492	→	3469009	24517	30
GI-7	3455311→3467263	3455311	→	3467263	11952	15
GI-8	3482671→3488530	3482671	→	3488530	5859	7
GI-9	3572716→3584360	3572716	→	3584360	11644	2
GI-10	4081005→4120098	4081005	→	4120098	39093	34
GI-11	4084150→4090140	4084150	→	4090140	5990	5
GI-12	4166705→4184186	4166705	→	4184186	17481	15
GI-13	4170659→4181693	4170659	→	4181693	11034	11
GI-14	4240857→4253564	4240857	→	4253564	12707	11
GI-15	4453100→4458221	4453100	→	4458221	5121	5
GI-16	4466091→4471301	4466091	→	4471301	5210	4
GI-17	4498812→4526404	4498812	→	4526404	27592	25
GI-18	4570998→4579161	4570998	→	4579161	8163	3
GI-19	4587524→4612098	4587524	→	4612098	24574	18
GI-20	4675695→4693351	4675695	→	4693351	17656	14
GI-21	4682702→4687968	4682702	→	4687968	5266	6
GI-22	4703906→4727958	4703906	→	4727958	24052	29
GI-23	4717931→4724188	4717931	→	4724188	6257	7
GI-24	4738412→4759396	4738412	→	4759396	20984	27
GI-25	4808487→4819778	4808487	→	4819778	11291	9
GI-26	4821124→4829271	4821124	→	4829271	8147	9
GI-27	4834081→4839940	4834081	→	4839940	5859	5
GI-28	4863006→4867397	4863006	→	4867397	4391	2
GI-29	4872375→4901252	4872375	→	4901252	28877	26
GI-30	4926999→4974562	4926999	→	4974562	47563	45
GI-31	4975669→4980110	4975669	→	4980110	4441	5
GI-32	4984916→4989092	4984916	→	4989092	4176	7

## Sheet: LL02
Genomic islands ID	Island position (start→end)				Length (bp)	Number of CDS
GI-1	157683→163513	157683	→	163513	5830	8
GI-2	314957→321922	314957	→	321922	6965	7
GI-3	722538→726402	722538	→	726402	3864	9
GI-4	861649→869277	861649	→	869277	7628	8
GI-5	1430960→1435640	1430960	→	1435640	4680	4
GI-6	1450254→1485141	1450254	→	1485141	34887	47
GI-7	1467994→1473118	1467994	→	1473118	5124	11
GI-8	1517995→1526785	1517995	→	1526785	8790	8
GI-9	1668704→1674941	1668704	→	1674941	6237	6
GI-10	2504547→2515209	2504547	→	2515209	10662	19
GI-11	2812493→2833556	2812493	→	2833556	21063	21
GI-12	2950955→2972913	2950955	→	2972913	21958	26
GI-13	2988491→3160740	2988491	→	3160740	172249	195
GI-14	3736905→3743436	3736905	→	3743436	6531	7
GI-15	3966129→4047410	3966129	→	4047410	81281	93
GI-16	3996591→4006716	3996591	→	4006716	10125	8
GI-17	4215899→4228105	4215899	→	4228105	12206	10
GI-18	4612588→4617566	4612588	→	4617566	4978	6
GI-19	4613316→4630045	4613316	→	4630045	16729	15
GI-20	4853561→4866595	4853561	→	4866595	13034	13
GI-21	4856190→4864497	4856190	→	4864497	8307	8
GI-22	4945620→4957015	4945620	→	4957015	11395	14
GI-23	4970559→4993348	4970559	→	4993348	22789	25
GI-24	4973021→4977879	4973021	→	4977879	4858	4
GI-25	4989059→4993348	4989059	→	4993348	4289	7
GI-26	5083394→5095745	5083394	→	5095745	12351	9
GI-27	5144346→5149075	5144346	→	5149075	4729	3
GI-28	5199592→5207855	5199592	→	5207855	8263	8
GI-29	5218230→5231712	5218230	→	5231712	13482	11
GI-30	5244134→5250736	5244134	→	5250736	6602	15
GI-31	5281623→5304572	5281623	→	5304572	22949	27
GI-32	5301873→5306851	5301873	→	5306851	4978	6
GI-33	5314728→5326473	5314728	→	5326473	11745	12

## Sheet: MBES04
Genomic islands ID	Island position (start→end)				Length (bp)	Number of CDS
GI-1	39651→45129	39651	→	45129	5478	7
GI-2	61720→71402	61720	→	71402	9682	4
GI-3	100027→130477	100027	→	130477	30450	26
GI-4	109544→116199	109544	→	116199	6655	11
GI-5	119304→124181	119304	→	124181	4877	2
GI-6	132756→139330	132756	→	139330	6574	7
GI-7	173897→179078	173897	→	179078	5181	9
GI-8	179977→234449	179977	→	234449	54472	38
GI-9	180552→185662	180552	→	185662	5110	7
GI-10	227768→232599	227768	→	232599	4831	4
GI-11	789897→912850	789897	→	912850	122953	118
GI-12	797215→802936	797215	→	802936	5721	10
GI-13	823671→829257	823671	→	829257	5586	4
GI-14	1005256→1010128	1005256	→	1010128	4872	5
GI-15	1107869→1160631	1107869	→	1160631	52762	55
GI-16	1127228→1131390	1127228	→	1131390	4162	3
GI-17	1136684→1151177	1136684	→	1151177	14493	21
GI-18	1151624→1157416	1151624	→	1157416	5792	3
GI-19	1264905→1277257	1264905	→	1277257	12352	16
GI-20	1791870→1795955	1791870	→	1795955	4085	2
GI-21	1911957→1951122	1911957	→	1951122	39165	33
GI-22	1916640→1920950	1916640	→	1920950	4310	5
GI-23	2238886→2246351	2238886	→	2246351	7465	7
GI-24	2294025→2316857	2294025	→	2316857	22832	37
GI-25	2316561→2320990	2316561	→	2320990	4429	5
GI-26	2459416→2464001	2459416	→	2464001	4585	6
GI-27	2484807→2488989	2484807	→	2488989	4182	3
GI-28	2564188→2580924	2564188	→	2580924	16736	15
GI-29	2579805→2585123	2579805	→	2585123	5318	7
GI-30	2852155→2872808	2852155	→	2872808	20653	18
GI-31	2864332→2887577	2864332	→	2887577	23245	19
GI-32	2882609→2887577	2882609	→	2887577	4968	4
GI-33	2890600→2895529	2890600	→	2895529	4929	3
GI-34	3099520→3104784	3099520	→	3104784	5264	6
GI-35	3099980→3110993	3099980	→	3110993	11013	14
GI-36	3106660→3110993	3106660	→	3110993	4333	8
GI-37	3111803→3117483	3111803	→	3117483	5680	5
GI-38	3120514→3128748	3120514	→	3128748	8234	10
GI-39	3896106→3900732	3896106	→	3900732	4626	5
GI-40	3941509→3948619	3941509	→	3948619	7110	8
GI-41	3959767→3970124	3959767	→	3970124	10357	16
GI-42	4636415→4642506	4636415	→	4642506	6091	6
GI-43	4664495→4676937	4664495	→	4676937	12442	12
GI-44	4819810→4826310	4819810	→	4826310	6500	7
GI-45	5196662→5209545	5196662	→	5209545	12883	10			a
GI-46	5311100→5316298	5311100	→	5316298	5198	10
GI-47	5313597→5321270	5313597	→	5321270	7673	7
GI-48	5330081→5336336	5330081	→	5336336	6255	9
GI-49	5334621→5361085	5334621	→	5361085	26464	21
GI-50	5345154→5358656	5345154	→	5358656	13502	10
GI-51	5364660→5391224	5364660	→	5391224	26564	12

## Sheet: NBRC107847
Genomic islands ID	Island position (start→end)				Length (bp)	Number of CDS
GI-1	350062→368703	350062	→	368703	18641	21
GI-2	384778→402614	384778	→	402614	17836	8
GI-3	403667→487062	403667	→	487062	83395	86
GI-4	414422→430783	414422	→	430783	16361	17
GI-5	444270→459953	444270	→	459953	15683	21
GI-6	463319→471326	463319	→	471326	8007	7
GI-7	479395→485286	479395	→	485286	5891	7
GI-8	492499→498683	492499	→	498683	6184	5
GI-9	503284→508386	503284	→	508386	5102	5
GI-10	708946→716232	708946	→	716232	7286	12
GI-11	724438→731406	724438	→	731406	6968	8
GI-12	739438→748745	739438	→	748745	9307	13
GI-13	1272601→1292434	1272601	→	1292434	19833	18
GI-14	1272855→1293113	1272855	→	1293113	20258	18
GI-15	1615201→1630631	1615201	→	1630631	15430	14
GI-16	1930764→1935873	1930764	→	1935873	5109	5
GI-17	2056054→2133270	2056054	→	2133270	77216	81
GI-18	2060088→2080293	2060088	→	2080293	20205	24
GI-19	2116876→2130894	2116876	→	2130894	14018	12
GI-20	2199426→2212945	2199426	→	2212945	13519	12
GI-21	2360314→2364884	2360314	→	2364884	4570	6
GI-22	2365857→2369992	2365857	→	2369992	4135	4
GI-23	2373722→2380163	2373722	→	2380163	6441	7
GI-24	2862209→2868499	2862209	→	2868499	6290	6
GI-25	3213722→3248942	3213722	→	3248942	35220	39
GI-26	3229862→3235180	3229862	→	3235180	5318	7
GI-27	3238139→3255910	3238139	→	3255910	17771	22
GI-28	3264985→3274704	3264985	→	3274704	9719	9
GI-29	3277853→3299616	3277853	→	3299616	21763	25
GI-30	3301829→3322226	3301829	→	3322226	20397	15
GI-31	3334770→3348080	3334770	→	3348080	13310	12
GI-32	3342770→3379967	3342770	→	3379967	37197	33
GI-33	3349576→3356831	3349576	→	3356831	7255	6
GI-34	3373713→3377922	3373713	→	3377922	4209	6
GI-35	3413205→3422056	3413205	→	3422056	8851	2
GI-36	3552467→3713490	3552467	→	3713490	161023	134
GI-37	3555292→3567129	3555292	→	3567129	11837	10
GI-38	3592331→3600801	3592331	→	3600801	8470	7
GI-39	3607150→3633428	3607150	→	3633428	26278	20
GI-40	3655108→3701166	3655108	→	3701166	46058	34
GI-41	3709087→3714975	3709087	→	3714975	5888	7
GI-42	4357397→4362198	4357397	→	4362198	4801	6
GI-43	4374639→4378906	4374639	→	4378906	4267	6

## Sheet: P5_ABC
Genomic islands ID	Island position (start→end)				Length (bp)	Number of CDS
GI-1	2649→9383	2649	→	9383	6734	9
GI-2	9383→15376	9383	→	15376	5993	8
GI-3	157837→168986	157837	→	168986	11149	17
GI-4	440836→444758	440836	→	444758	3922	7
GI-5	457908→461969	457908	→	461969	4061	5
GI-6	475318→486783	475318	→	486783	11465	11
GI-7	530234→538297	530234	→	538297	8063	7
GI-8	749111→770435	749111	→	770435	21324	19
GI-9	1864036→1879088	1864036	→	1879088	15052	15
GI-10	1865040→1869234	1865040	→	1869234	4194	6
GI-11	1870843→1877047	1870843	→	1877047	6204	5
GI-12	1986652→1992697	1986652	→	1992697	6045	11
GI-13	2119961→2124841	2119961	→	2124841	4880	8
GI-14	2188864→2217245	2188864	→	2217245	28381	29
GI-15	2577477→2586080	2577477	→	2586080	8603	5
GI-16	2719121→2731044	2719121	→	2731044	11923	14
GI-17	2813522→2830340	2813522	→	2830340	16818	21
GI-18	2891151→2930014	2891151	→	2930014	38863	41
GI-19	3049021→3080014	3049021	→	3080014	30993	27
GI-20	3129699→3144028	3129699	→	3144028	14329	14
GI-21	4000200→4009587	4000200	→	4009587	9387	10
GI-22	4389140→4394978	4389140	→	4394978	5838	6
GI-23	4890329→4913717	4890329	→	4913717	23388	10
GI-24	4936073→4942153	4936073	→	4942153	6080	7
GI-25	4991693→4996136	4991693	→	4996136	4443	7
GI-26	5156350→5161301	5156350	→	5161301	4951	8
GI-27	5191128→5197105	5191128	→	5197105	5977	6
GI-28	5271072→5276871	5271072	→	5276871	5799	9
GI-29	5272275→5276029	5272275	→	5276029	3754	7
GI-30	5302049→5314975	5302049	→	5314975	12926	17
GI-31	5330849→5345734	5330849	→	5345734	14885	15
GI-32	5337015→5342500	5337015	→	5342500	5485	7
GI-33	5409680→5413822	5409680	→	5413822	4142	4
GI-34	5415756→5424776	5415756	→	5424776	9020	24
GI-35	5479056→5487049	5479056	→	5487049	7993	7
GI-36	5512039→5519279	5512039	→	5519279	7240	10
GI-37	5593303→5617589	5593303	→	5617589	24286	12
GI-38	5667366→5672684	5667366	→	5672684	5318	4
GI-39	5704325→5721134	5704325	→	5721134	16809	9
GI-40	5706238→5713888	5706238	→	5713888	7650	3
GI-41	5772271→5781359	5772271	→	5781359	9088	9

## Sheet: P6W
Genomic islands ID	Island position (start→end)				Length (bp)	Number of CDS
GI-1	762777→773248	762777	→	773248	10471	9
GI-2	868814→874110	868814	→	874110	5296	4
GI-3	876521→881880	876521	→	881880	5359	7
GI-4	923512→929390	923512	→	929390	5878	6
GI-5	1847059→1852216	1847059	→	1852216	5157	4
GI-6	1975776→1983255	1975776	→	1983255	7479	10
GI-7	2022794→2032508	2022794	→	2032508	9714	10
GI-8	2425872→2432622	2425872	→	2432622	6750	8
GI-9	2468212→2478558	2468212	→	2478558	10346	15
GI-10	2597683→2609414	2597683	→	2609414	11731	8
GI-11	2948022→2952336	2948022	→	2952336	4314	7
GI-12	3112874→3147586	3112874	→	3147586	34712	37
GI-13	3792874→3814468	3792874	→	3814468	21594	28
GI-14	3798509→3804714	3798509	→	3804714	6205	10
GI-15	3918321→3925803	3918321	→	3925803	7482	4
GI-16	3954820→3995527	3954820	→	3995527	40707	27
GI-17	3957539→3968145	3957539	→	3968145	10606	10
GI-18	4051395→4056047	4051395	→	4056047	4652	5
GI-19	4108913→4113329	4108913	→	4113329	4416	5
GI-20	4684031→4689712	4684031	→	4689712	5681	8
GI-21	5391721→5399785	5391721	→	5399785	8064	7
GI-22	5413830→5426992	5413830	→	5426992	13162	21
GI-23	5423175→5428074	5423175	→	5428074	4899	10
GI-24	5479310→5486702	5479310	→	5486702	7392	6
GI-25	5550221→5556599	5550221	→	5556599	6378	8
GI-26	5600048→5604843	5600048	→	5604843	4795	4
GI-27	5622731→5635414	5622731	→	5635414	12683	13
GI-28	5649318→5656248	5649318	→	5656248	6930	11
GI-29	5694816→5700904	5694816	→	5700904	6088	3
GI-30	5755996→5763395	5755996	→	5763395	7399	11
GI-31	5881092→5909908	5881092	→	5909908	28816	24
GI-32	5900369→5915191	5900369	→	5915191	14822	12
GI-33	5921916→5934547	5921916	→	5934547	12631	8
GI-34	5954800→5958892	5954800	→	5958892	4092	4
GI-35	5960269→5965240	5960269	→	5965240	4971	3
GI-36	5996672→6053150	5996672	→	6053150	56478	67
GI-37	6014986→6024727	6014986	→	6024727	9741	9
GI-38	6028822→6032912	6028822	→	6032912	4090	4
GI-39	6034075→6039247	6034075	→	6039247	5172	5
GI-40	6080073→6087389	6080073	→	6087389	7316	10
GI-41	6102515→6107640	6102515	→	6107640	5125	6
GI-42	6149803→6156468	6149803	→	6156468	6665	7
GI-43	6222365→6232460	6222365	→	6232460	10095	9
GI-44	6249292→6255606	6249292	→	6255606	6314	9
GI-45	6261431→6270925	6261431	→	6270925	9494	8
GI-46	6271057→6285648	6271057	→	6285648	14591	9
GI-47	6285358→6289368	6285358	→	6289368	4010	3
GI-48	6342325→6350858	6342325	→	6350858	8533	7
GI-49	6440705→6446414	6440705	→	6446414	5709	7
GI-50	6507543→6516941	6507543	→	6516941	9398	9
GI-51	6529232→6535421	6529232	→	6535421	6189	7
GI-52	6549537→6561934	6549537	→	6561934	12397	12
GI-53	6554053→6562202	6554053	→	6562202	8149	8

## Sheet: PP1Y
Genomic islands ID	Island position (start→end)				Length (bp)	Number of CDS
GI-1	147879→170221	147879	→	170221	22342	10
GI-2	158330→163479	158330	→	163479	5149	3
GI-3	158536→163367	158536	→	163367	4831	3
GI-4	265642→348831	265642	→	348831	83189	80
GI-5	294206→299756	294206	→	299756	5550	5
GI-6	301147→308091	301147	→	308091	6944	6
GI-7	303090→310618	303090	→	310618	7528	5
GI-8	337512→345901	337512	→	345901	8389	9
GI-9	347367→365735	347367	→	365735	18368	24
GI-10	350001→388196	350001	→	388196	38195	46
GI-11	372172→377082	372172	→	377082	4910	10
GI-12	1116377→1129070	1116377	→	1129070	12693	13
GI-13	1143968→1152522	1143968	→	1152522	8554	9
GI-14	1241931→1247846	1241931	→	1247846	5915	8
GI-15	1316935→1324250	1316935	→	1324250	7315	6
GI-16	1324167→1341473	1324167	→	1341473	17306	15
GI-17	1325641→1330601	1325641	→	1330601	4960	5
GI-18	1337485→1344397	1337485	→	1344397	6912	6
GI-19	1338333→1346754	1338333	→	1346754	8421	8
GI-20	1344457→1349367	1344457	→	1349367	4910	5
GI-21	1361709→1367720	1361709	→	1367720	6011	8
GI-22	1378848→1383827	1378848	→	1383827	4979	4
GI-23	1424580→1429106	1424580	→	1429106	4526	5
GI-24	1584078→1599831	1584078	→	1599831	15753	6
GI-25	1622050→1686412	1622050	→	1686412	64362	65
GI-26	1670252→1722253	1670252	→	1722253	52001	48
GI-27	1686496→1690966	1686496	→	1690966	4470	5
GI-28	1691138→1696387	1691138	→	1696387	5249	4
GI-29	1696754→1735671	1696754	→	1735671	38917	40
GI-30	1734702→1750587	1734702	→	1750587	15885	17
GI-31	1762100→1771100	1762100	→	1771100	9000	9
GI-32	2114926→2123762	2114926	→	2123762	8836	8
GI-33	2123897→2131193	2123897	→	2131193	7296	6
GI-34	2369966→2382141	2369966	→	2382141	12175	15
GI-35	2384457→2391237	2384457	→	2391237	6780	6
GI-36	2391659→2398375	2391659	→	2398375	6716	5
GI-37	2410131→2416771	2410131	→	2416771	6640	7
GI-38	2419608→2439493	2419608	→	2439493	19885	15
GI-39	2448348→2459998	2448348	→	2459998	11650	12
GI-40	2448919→2457546	2448919	→	2457546	8627	8
GI-41	2485084→2491313	2485084	→	2491313	6229	8
GI-42	2524761→2529262	2524761	→	2529262	4501	7
GI-43	2529755→2538813	2529755	→	2538813	9058	9
GI-44	2547052→2575506	2547052	→	2575506	28454	33
GI-45	2718783→2724015	2718783	→	2724015	5232	4
GI-46	2721445→2728053	2721445	→	2728053	6608	8
GI-47	3257192→3280389	3257192	→	3280389	23197	20
GI-48	3264567→3275433	3264567	→	3275433	10866	10
GI-49	3278106→3292375	3278106	→	3292375	14269	15
GI-50	3292431→3297506	3292431	→	3297506	5075	6
GI-51	3309884→3351461	3309884	→	3351461	41577	44
GI-52	3379221→3389188	3379221	→	3389188	9967	11
GI-53	3411802→3417899	3411802	→	3417899	6097	8
GI-54	3415519→3445963	3415519	→	3445963	30444	32
GI-55	3450785→3456529	3450785	→	3456529	5744	5
GI-56	3805959→3810611	3805959	→	3810611	4652	2
GI-57	3811169→3820566	3811169	→	3820566	9397	8
GI-58	3827696→3840542	3827696	→	3840542	12846	10
GI-59	3838549→3849858	3838549	→	3849858	11309	9
GI-60	3840584→3851000	3840584	→	3851000	10416	8
GI-61	3843073→3850817	3843073	→	3850817	7744	7

[truncated: 12 more sheets: SA1, THN, US6-1, chol11, KN65, napth, PC22D, SCN63, SCN66, 63-713, ST904, subter]
