# Supplementary material for: Comparative Genomics of Degradative Novosphingobium Strains With Special Reference to Microcystin-Degrading Novosphingobium sp. THN1
Source: Front Microbiol. 2018 Sep 25;9:2238. doi: 10.3389/fmicb.2018.02238 (PMC6167471; doi:10.3389/fmicb.2018.02238)
Supplement: Supplementary file 3 [file Table_3.XLSX]

## Sheet: A Central carbon metabolism
Supplementary Table 3: Genes predicted to be involved in the central metabolism, nitrogen, phosphte, sulphate, energy metabolism, cell mobility and degradation in the Novosphingobium strains.
A: Carbon fixation, central carbon metabolism, synthesis of cell envelope polysaccharides, storage of organic carbon compounds
					Locus_Tag
pathway	name	gene name	EC number	KO	LE124	LL02	B-7	MBES04	DSM12444	P5	PP1Y	US6-1	NBRC107847	Fuk	THN1	P6W	SA1	SCN63-17	SCN66-18	63-713	PC22D	KN65	ST904	Chol11	subter	napht
Carbon fixation
Calvin-Benson-Bassham cycle	phosphoglycerate kinase	pgk	2.7.2.3	K00927	WP_021236255.1		WP_022674903.1	WP_039392971.1	WP_011445614.1	WP_086493590.1	WP_007014947.1	WP_007014947.1	WP_068076434.1	WP_067745889.1	THN1_Chr1_02853	WP_043975308.1	WP_069707643.1	ODU83663.1	ODU71323.1	OJX92755.1	WP_098107288.1	WP_054947379.1	WP_054441420.1	WP_097092720.1	WP_039332291.1	WP_067735770.1
	fructose-1,6-bisphosphatase	fbp	3.1.3.11	K03841	WP_021235078.1	WP_059151125.1		WP_039392821.1		WP_086493086.1	WP_013836888.1	WP_007014270.1					WP_036525317.1	ODU84078.1		OJX93631.1		WP_054947555.1
	transketolase	tktA	2.2.1.1	K00615	WP_021236252.1	WP_059149965.1	WP_022674901.1	WP_039392965.1	WP_011445617.1	WP_086493592.1	WP_007014944.1		WP_068076485.1	WP_067745563.1	THN1_Chr1_02850	WP_043975310.1	WP_008829031.1	ODU83665.1		OJX92753.1	WP_098107284.1	WP_054947376.1	WP_054441415.1	WP_097091182.1	WP_039332286.1	WP_067735776.1
	ribulose-phosphate 3-epimerase	rpe	5.1.3.1	K01783	WP_021235989.1	WP_043978445.1	WP_022676450.1	WP_039390130.1	WP_011443767.1	WP_086493315.1	WP_013831564.1	WP_007012729.1	WP_068070776.1	WP_067746453.1	THN1_Chr1_01227	WP_043978445.1	WP_036525820.1	ODU79883.1	ODU71906.1	OJX89022.1	WP_098106136.1	WP_054946553.1		WP_097092555.1	WP_039333362.1	WP_067733562.1
	triosephosphate isomerase	tpiA	5.3.1.1	K01803	WP_031342660.1	WP_059150078.1	WP_022675536.1	WP_039393293.1	WP_011445667.1	WP_086490608.1	WP_013833747.1	WP_013833747.1	WP_068075848.1	WP_067743070.1	THN1_Chr1_02705	WP_043977694.1	WP_036522980.1	ODU82297.1	ODU69148.1	OJX97204.1	WP_098105253.1	WP_054948113.1	WP_054437602.1	WP_097091316.1	WP_039332210.1	WP_067732016.1
central carbon metabolism
glycolyis/gluconeogenesis	glucokinase	glk	2.7.1.2	K00845			WP_022676389.1	WP_039388195.1	WP_011445546.1	WP_086490265.1	WP_013832061.1	WP_038576189.1	WP_068076788.1	WP_067745741.1	THN1_Chr1_02671	WP_043971275.1	WP_008828283.1	ODU84835.1	ODU68483.1	OJX89385.1	WP_098105747.1	WP_054944465.1	WP_054439316.1	WP_097091856.1	WP_039332166.1	WP_067736773.1
	phosphoglucomutase	pgm	5.4.2.2	K01835			WP_022677374.1	WP_039394498.1	WP_011445305.1	WP_086490462.1	WP_013833993.1	WP_007014815.1	WP_068076598.1	WP_067747107.1	THN1_Chr1_02373	WP_043972479.1	WP_069709117.1	ODU80346.1	ODU69741.1	OJX88716.1	WP_098105913.1	WP_054947416.1		WP_097091469.1	WP_039333821.1	WP_067733137.1
	glucose-6-phosphate isomerase	pgi	5.3.1.9	K01810	WP_021236294.1		WP_022676339.1	WP_039395118.1	WP_011445459.1	WP_086492745.1	WP_013833963.1	WP_038575367.1	WP_068076402.1	WP_067745927.1	THN1_Chr1_02554	WP_043972538.1	WP_069709123.1	ODU80780.1	ODU70290.1	OJX87929.1	WP_098107746.1	WP_054947648.1		WP_097091515.1	WP_052242016.1	WP_067733632.1
	fructose 1,6-bisphosphatase	fbp	3.1.3.11	K03841				WP_039392821.1		WP_086493086.1	WP_013836888.1	WP_007014270.1					WP_036525317.1	ODU84078.1		OJX93631.1		WP_054947555.1
	glyceraldehyde-3-phosphate dehydrogenase	gapA	1.2.1.12	K00134	WP_021236253.1	WP_059149966.1	WP_022674902.1	WP_039392967.1	WP_011445616.1	WP_086493591.1	WP_007014945.1	WP_007014945.1	WP_068076433.1	WP_067745566.1	THN1_Chr1_02851	WP_043975309.1	WP_008829032.1	ODU83664.1	ODU71324.1	OJX92754.1	WP_098107286.1	WP_054947377.1	WP_054441418.1	WP_097091183.1	WP_039332288.1	WP_067735773.1
	triosephosphate isomerase	tpiA	5.3.1.1	K01803			WP_022675536.1	WP_039393293.1	WP_011445667.1	WP_086490608.1	WP_013833747.1	WP_013833747.1	WP_068075848.1	WP_067743070.1	THN1_Chr1_02705	WP_043977694.1	WP_036522980.1	ODU82297.1	ODU69148.1	OJX97204.1	WP_098105253.1	WP_054948113.1	WP_054437602.1	WP_097091316.1	WP_039332210.1	WP_067732016.1
	phosphoglycerate kinase	pgk	2.7.2.3	K00927		WP_059149968.1	WP_022674903.1	WP_039392971.1	WP_011445614.1	WP_086493590.1	WP_007014947.1	WP_007014947.1	WP_068076434.1	WP_067745889.1	THN1_Chr1_02853	WP_043975308.1	WP_069707643.1	ODU83663.1	ODU71323.1	OJX92755.1	WP_098107288.1	WP_054947379.1	WP_054441420.1	WP_097092720.1	WP_039332291.1	WP_067735770.1
	phosphoglycerate mutase	gpmA	5.4.2.11	K01834	WP_021235156.1	WP_059152825.1	WP_028657981.1	WP_039390040.1	WP_011446902.1	WP_086490958.1	WP_013831529.1	WP_007012684.1	WP_068073317.1	WP_067749380.1	THN1_Chr1_00895	WP_043974156.1	WP_008830758.1	ODU85091.1	ODU70104.1	OJX89132.1	WP_098106766.1	WP_054945043.1	WP_054442016.1	WP_097092743.1	WP_039337234.1	WP_067732266.1
	enolase	eno	4.2.1.11	K01689	WP_021235752.1	WP_059150250.1	WP_022677770.1	WP_039393853.1	WP_011445867.1	WP_086490287.1	WP_013833573.1	WP_007010943.1	WP_068076733.1	WP_067743915.1	THN1_Chr1_03052	WP_043972996.1	WP_036523052.1	ODU83757.1	ODU69817.1	OJX92662.1	WP_098108267.1	WP_054946224.1	WP_054435698.1	WP_097091657.1	WP_039331231.1	WP_067732758.1
	phosphoenolpyruvate carboxykinase	pckA	4.1.1.49	K01610	WP_031342434.1	WP_059150313.1	WP_022677179.1	WP_039393097.1	WP_011446547.1	WP_086490503.1	WP_007015004.1	WP_007015004.1	WP_068076903.1	WP_067748815.1	THN1_Chr1_01621	WP_043972842.1	WP_036524618.1		ODU71756.1		WP_098105135.1	WP_054944726.1		WP_097091008.1	WP_039331574.1	WP_067737265.1
	pyruvate kinase	pyk	2.7.1.40	K00873	WP_052018300.1	WP_059151968.1	WP_022675851.1	WP_039389023.1	WP_041549959.1	WP_086492372.1	WP_013834390.1	WP_007012903.1	WP_068071083.1	WP_067746966.1	THN1_Chr1_01503	WP_043977099.1	WP_069709217.1	ODU84932.1	ODU69948.1	OJX89288.1	WP_098103847.1	WP_054946651.1	WP_054442227.1	WP_097090936.1	WP_052242250.1	WP_067734519.1
	dihydrolipoamide dehydrogenase	lpd/pdhD	1.8.1.4	K00382	WP_021232643.1	WP_059150184.1	WP_022677072.1	WP_039388036.1	WP_011444837.1	WP_086490533.1	WP_013832955.1	WP_007011832.1	WP_068074098.1	WP_067745623.1	THN1_Chr1_02167	WP_043971051.1	WP_036527261.1	ODU78680.1		OJX92715.1	WP_098107045.1	WP_054944820.1	WP_054435832.1	WP_097091273.1	WP_039332332.1	WP_067731819.1
	dihydrolipoamide dehydrogenase	lpd/pdhD	1.8.1.4	K00382	WP_021233170.1	WP_059150981.1	WP_022677095.1	WP_039389378.1	WP_011445594.1	WP_086491438.1	WP_041558998.1	WP_007015248.1	WP_068075790.1	WP_067748607.1	THN1_Chr1_02877	WP_043973122.1	WP_036527261.1	ODU78680.1		OJX92715.1	WP_098107045.1	WP_054944820.1	WP_054435832.1	WP_097091273.1	WP_039332332.1	WP_067731819.1
	dihydrolipoamide dehydrogenase	lpd/pdhD	1.8.1.4	K00382		WP_059151588.1		WP_039393716.1		WP_086491713.1							WP_036527261.1	ODU78680.1		OJX92715.1	WP_098107045.1	WP_054944820.1	WP_054435832.1	WP_097091273.1	WP_039332332.1	WP_067731819.1
	pyruvate dehydrogenase E2 component	aceF/pdhC	2.3.1.12	K00627	WP_021235359.1	WP_059149587.1	WP_082209271.1	WP_039393718.1	WP_011445595.1	WP_086490534.1	WP_013832653.1	WP_007014291.1	WP_068071612.1	WP_067745619.1	THN1_Chr2_00484	WP_043973117.1	WP_036526580.1	ODU79322.1	ODU71304.1	OJX92713.1	WP_098104013.1	WP_054944822.1	WP_054438937.1		WP_039332328.1	WP_067731825.1
	pyruvate dehydrogenase E2 component	aceF/pdhC	2.3.1.12	K00627		WP_059150940.1			WP_011906807.1	WP_086492249.1	WP_013833635.1	WP_007015250.1	WP_068075795.1		THN1_Chr1_02875	WP_082057743.1	WP_036526580.1	ODU79322.1	ODU71304.1	OJX92713.1	WP_098104013.1	WP_054944822.1	WP_054438937.1		WP_039332328.1	WP_067731825.1
	pyruvate dehydrogenase E2 component	aceF/pdhC	2.3.1.12	K00627	WP_031341495.1	WP_059150187.1	WP_082209271.1	WP_039393718.1			WP_013836711.1						WP_036526580.1	ODU79322.1	ODU71304.1	OJX92713.1	WP_098104013.1	WP_054944822.1	WP_054438937.1		WP_039332328.1	WP_067731825.1
	acetyl-coenzyme A synthetase	acs	6.2.1.1	K01895	WP_021232645.1	WP_059150183.1	WP_022675687.1	WP_039393708.1	WP_011446267.1	WP_086490531.1	WP_013833642.1	WP_007015242.1	WP_084356274.1	WP_067741779.1	THN1_Chr1_01760	WP_043973125.1	WP_069707719.1	ODU78234.1		OJX88648.1	WP_098105493.1	WP_054944682.1		WP_097090663.1	WP_039331772.1	WP_067733930.1
	acetyl-coenzyme A synthetase	acs	6.2.1.1	K01895		WP_059152659.1											WP_069707719.1	ODU78234.1		OJX88648.1	WP_098105493.1	WP_054944682.1		WP_097090663.1	WP_039331772.1	WP_067733930.1
	alcohol dehydrogenase (cytochrome c)	exaA	1.1.2.8	K00114			WP_028657938.1	WP_039390421.1			WP_013831972.1		WP_068071516.1	WP_067744816.1	THN1_Chr2_00510		WP_036525939.1	ODU84772.1		OJX89448.1		WP_054946110.1			WP_039335632.1
citrate cycle	citrate synthase	gltA	2.3.3.1	K01647	WP_021234959.1	WP_059150065.1	WP_022676546.1	WP_039393269.1	WP_011445680.1	WP_086490617.1	WP_013833757.1	WP_007015122.1	WP_068075864.1	WP_067743096.1	THN1_Chr1_02918	WP_043977669.1	WP_008833037.1	ODU82308.1	ODU69136.1	OJX97193.1	WP_098105243.1	WP_054948102.1	WP_054437623.1	WP_097092843.1	WP_039331048.1	WP_067732035.1
	isocitrate dehydrogenase (NADP)	icd	1.1.1.42	K00031	WP_021233384.1	WP_059150515.1	WP_022675940.1	WP_039394385.1	WP_011444940.1	WP_086493937.1	WP_013834015.1	WP_007014790.1	WP_068074175.1	WP_067745095.1	THN1_Chr1_01945	WP_043980505.1	WP_008829742.1	ODU81186.1	ODU68353.1	OJX94996.1	WP_098105002.1	WP_054947219.1		WP_097091278.1	WP_039334315.1	WP_067736200.1
	succinyl-CoA:acetate CoA-transferase	aarC/cat1	2.8.3.18	K18118	WP_021233502.1	WP_059151293.1	WP_043607628.1	WP_039388300.1		WP_086492299.1				WP_067742002.1			WP_008832404.1	ODU80100.1		OJX92809.1			WP_054437199.1			WP_067732474.1
	2-oxoglutarate dehydrogenase E1 component	sucA	1.2.4.2	K00164	WP_021236125.1	WP_059151586.1	WP_022675964.1	WP_039388031.1	WP_011444839.1	WP_086491711.1	WP_013832956.1	WP_038576287.1	WP_068074102.1	WP_067748602.1	THN1_Chr1_02169	WP_043971048.1	WP_008832365.1	ODU78677.1		OJX95063.1	WP_098107049.1	WP_054946829.1	WP_054435834.1	WP_097092727.1	WP_039337382.1	WP_067732325.1
	2-oxoglutarate dehydrogenase E2 component	sucB	2.3.1.61	K00658	WP_021233169.1	WP_059151587.1	WP_022677094.1	WP_039388033.1	WP_011444838.1	WP_086491712.1	WP_007011831.1	WP_007011831.1	WP_068074100.1	WP_067748604.1	THN1_Chr1_02168	WP_043971049.1	WP_069708157.1	ODU78678.1		OJX95064.1	WP_098107047.1	WP_054946830.1	WP_054435833.1	WP_097091272.1	WP_039337380.1	WP_067732326.1
	succinyl-CoA synthetase (ADP-forming), alpha subunit	sucD	6.2.1.5	K01902	WP_021236124.1	WP_043971047.1	WP_022675716.1	WP_039388029.1	WP_011444840.1	WP_086491710.1	WP_013832957.1	WP_007011829.1	WP_068074106.1	WP_067749314.1	THN1_Chr1_02170	WP_043971047.1	WP_008832364.1	ODU78676.1	ODU71121.1	OJX95062.1	WP_098107051.1	WP_054946828.1		WP_097091271.1	WP_062780575.1	WP_067732324.1
	succinyl-CoA synthetase (ADP-forming), beta subunit	sucC	6.2.1.5	K01903	WP_021235137.1	WP_059152817.1	WP_022675717.1	WP_039390015.1	WP_011446807.1	WP_086490943.1	WP_013831504.1	WP_007012653.1	WP_068073295.1	WP_067749317.1	THN1_Chr1_00850	WP_043974127.1	WP_008829363.1	ODU85028.1	ODU71122.1	OJX89194.1	WP_098106461.1	WP_054944669.1	WP_054442102.1	WP_097091095.1	WP_062780573.1	WP_067732304.1
	succinate dehydrogenase, subunit B	sdhB	1.3.5.1	K00240	WP_021235810.1	WP_059150395.1	WP_022675959.1	WP_039393979.1	WP_011445965.1	WP_086492028.1	WP_007011108.1	WP_007011108.1	WP_068077123.1	WP_067743634.1	THN1_Chr1_03154	WP_043972678.1	WP_008832647.1	ODU82340.1	ODU71486.1	OJX97160.1	WP_098108663.1	WP_054946485.1		WP_097091267.1	WP_039331396.1	WP_067737279.1
	succinate dehydrogenase, subunit A	sdhA	1.3.5.1	K00239	WP_021233411.1	WP_059150533.1	WP_022675381.1	WP_039394430.1	WP_011445396.1	WP_086490026.1	WP_007014764.1	WP_007014764.1	WP_068076329.1	WP_067742520.1	THN1_Chr1_02487	WP_043980546.1	WP_036523815.1	ODU76702.1	ODU70735.1	OJX95032.1	WP_098107247.1	WP_054947195.1	WP_054440358.1	WP_097090946.1	WP_039333993.1	WP_067733356.1
	succinate dehydrogenase, hydrophobic membrane anchor protein	sdhD	1.3.5.1	K00242	WP_021233412.1	WP_059150534.1	WP_022675380.1	WP_039394432.1	WP_011445395.1	WP_086490027.1	WP_013834037.1	WP_007014763.1	WP_068076328.1	WP_067742522.1	THN1_Chr1_02486	WP_043980548.1	WP_008831298.1	ODU76701.1	ODU70734.1	OJX95033.1	WP_098107245.1	WP_054947194.1	WP_054440356.1	WP_097090945.1	WP_039333991.1	WP_067733354.1
	succinate dehydrogenase, subunit C	sdhC	1.3.5.1	K00241	WP_021233413.1	WP_059150535.1	WP_022675379.1	WP_039394434.1	WP_011445394.1	WP_086490028.1	WP_013834038.1	WP_038576757.1	WP_068076327.1	WP_067742525.1	THN1_Chr1_02485	WP_043980550.1	WP_008831297.1	ODU76700.1	ODU70733.1	OJX95034.1	WP_098107243.1	WP_054947221.1		WP_097090944.1	WP_082813151.1	WP_067733349.1
	fumarase, class I	fumA/fumB	4.2.1.2	K01676	WP_021234899.1	WP_059152967.1	WP_022677671.1	WP_039391987.1	WP_011443851.1	WP_086490875.1	WP_041559532.1	WP_038577490.1	WP_068070843.1	WP_067744781.1	THN1_Chr1_01131	WP_043974576.1	WP_051211511.1	ODU85101.1	ODU67865.1	OJX89122.1	WP_098106638.1	WP_054944616.1	WP_054442075.1	WP_097092411.1	WP_039333334.1	WP_067732296.1
	malate dehydrogenase	mdh	1.1.1.37	K00024	WP_021236123.1	WP_043971045.1	WP_022675965.1	WP_039388027.1	WP_011444841.1	WP_086491709.1	WP_007011828.1	WP_007011828.1	WP_068074108.1	WP_067748600.1	THN1_Chr1_02171	WP_043971045.1	WP_036527266.1	ODU78675.1		OJX95061.1	WP_098107053.1	WP_054946827.1	WP_054435835.1	WP_097091270.1	WP_039337385.1	WP_067732323.1
pentose phosphate pathway	phosphogluconate dehydratase	edd	4.2.1.12	K01690	WP_031341866.1	WP_059151689.1	WP_022676388.1	WP_039388193.1	WP_011445545.1	WP_086490141.1	WP_013832062.1	WP_007012115.1	WP_068076787.1	WP_067745744.1	THN1_Chr1_02670	WP_043971272.1	WP_008828284.1	ODU84834.1	ODU68482.1	OJX89386.1	WP_098105746.1	WP_054944441.1	WP_054439318.1	WP_097091855.1	WP_039332422.1	WP_067736738.1
	2-dehydro-3-deoxyphosphogluconate aldolase	eda	4.1.2.14	K01625	WP_021233587.1	WP_059152117.1	WP_022674609.1	WP_039388198.1	WP_011446210.1	WP_086490142.1	WP_013832060.1	WP_007012117.1	WP_068072175.1	WP_067744949.1	THN1_Chr1_03285	WP_043971277.1	WP_008828282.1	ODU84836.1	ODU71604.1	OJX89384.1	WP_098105748.1	WP_054944442.1	WP_054439314.1	WP_097091857.1	WP_039335137.1	WP_067736741.1
	ribulose-phosphate 3-epimerase	rpe	5.1.3.1	K01783			WP_022676450.1	WP_039390130.1	WP_011443767.1	WP_086493315.1	WP_013831564.1	WP_007012729.1	WP_068070776.1	WP_067746453.1	THN1_Chr1_01227	WP_043978445.1	WP_036525820.1	ODU79883.1	ODU71906.1	OJX89022.1	WP_098106136.1	WP_054946553.1		WP_097092555.1	WP_039333362.1	WP_067733562.1
	glucose-6-phosphate isomerase	pgi	5.3.1.9	K01810			WP_022676339.1	WP_039395118.1	WP_011445459.1	WP_086492745.1	WP_013833963.1	WP_038575367.1	WP_068076402.1	WP_067745927.1	THN1_Chr1_02554	WP_043972538.1	WP_069709123.1	ODU80780.1	ODU70290.1	OJX87929.1	WP_098107746.1	WP_054947648.1		WP_097091515.1	WP_052242016.1	WP_067733632.1
	transaldolase	talA/talB	2.2.1.2	K00616	WP_021234486.1	WP_043975260.1	WP_022676824.1	WP_039393175.1	WP_011446032.1	WP_086490353.1	WP_013833807.1	WP_007015053.1	WP_068073029.1	WP_067747082.1	THN1_Chr1_03232	WP_043975260.1	WP_008830036.1	ODU84444.1	ODU71542.1	OJX92985.1	WP_098105182.1	WP_054948049.1		WP_097092004.1	WP_039335041.1	WP_067735337.1
	ribose-phosphate pyrophosphokinase	prsA	2.7.6.1	K00948	WP_021232726.1	WP_043977216.1	WP_022676495.1	WP_039389128.1	WP_011444630.1	WP_009823969.1	WP_007012835.1	WP_007012835.1	WP_068076164.1	WP_067744316.1	THN1_Chr1_00276	WP_043977216.1	WP_004212748.1	ODU81264.1	ODU69627.1	OJX95880.1	WP_098105901.1	WP_054945082.1	WP_054442168.1	WP_009823969.1	WP_039332738.1	WP_013833481.1
	phosphoglucomutase	pgm	5.4.2.2	K01835	WP_031341583.1		WP_022677374.1	WP_039394498.1	WP_011445305.1	WP_086490462.1	WP_013833993.1	WP_007014815.1	WP_068076598.1	WP_067747107.1	THN1_Chr1_02373	WP_043972479.1	WP_069709117.1	ODU80346.1	ODU69741.1	OJX88716.1	WP_098105913.1	WP_054947416.1		WP_097091469.1	WP_039333821.1	WP_067733137.1
	6-phosphogluconolactonase	devB	3.1.1.31	K01057	WP_021232115.1	WP_059152333.1	WP_022676387.1	WP_039390927.1	WP_011445544.1	WP_086491174.1	WP_013832165.1	WP_007011986.1	WP_068076786.1	WP_067745746.1	THN1_Chr1_02669	WP_043972291.1	WP_069708380.1	ODU81336.1	ODU68481.1	OJX88664.1	WP_098104098.1	WP_054945616.1	WP_054436510.1	WP_097091852.1	WP_039332164.1	WP_067738173.1
	quinoprotein glucose dehydrogenase	gcd	1.1.5.2	K00117	WP_021233782.1	WP_059151221.1	WP_082209239.1			WP_086489797.1	WP_013836699.1		WP_068070462.1	WP_067746814.1			WP_036530828.1	ODU77308.1	ODU70066.1	OJX89044.1	WP_098105334.1	WP_054945167.1	WP_054441946.1	WP_097092252.1
	quinoprotein glucose dehydrogenase	gcd	1.1.5.2	K00117		WP_059151269.1				WP_086489957.1			WP_068070462.1				WP_036530828.1	ODU77308.1	ODU70066.1	OJX89044.1	WP_098105334.1	WP_054945167.1	WP_054441946.1	WP_097092252.1
amino sugar and nucleotide sugar metabolism	glutamine--fructose-6-phosphate transaminase	glmS	2.6.1.16	K00820	WP_021235817.1	WP_059150433.1	WP_022677350.1	WP_039394671.1	WP_011444861.1	WP_086489874.1	WP_013833248.1	WP_007011296.1	WP_068074559.1	WP_067748006.1	THN1_Chr1_00457	WP_043970495.1	WP_008830753.1	ODU81159.1	ODU67611.1	OJX95252.1	WP_098104400.1	WP_054947457.1	WP_054435652.1	WP_097091276.1	WP_082813165.1	WP_067733869.1
	glutamine--fructose-6-phosphate transaminase	glmS	2.6.1.16	K00820	WP_040712370.1	WP_059151198.1	WP_051146320.1	WP_084592308.1	WP_011446057.1	WP_086492015.1						WP_043972574.1	WP_008830753.1	ODU81159.1	ODU67611.1	OJX95252.1	WP_098104400.1	WP_054947457.1	WP_054435652.1	WP_097091276.1	WP_082813165.1	WP_067733869.1
	glutamine--fructose-6-phosphate transaminase	glmS	2.6.1.16	K00820		WP_059153586.1											WP_008830753.1	ODU81159.1	ODU67611.1	OJX95252.1	WP_098104400.1	WP_054947457.1	WP_054435652.1	WP_097091276.1	WP_082813165.1	WP_067733869.1
	N-acetylmuramate 1-kinase	amgK	2.7.1.221	K07102	WP_021235404.1	WP_059149850.1	WP_022674762.1	WP_039392792.1	WP_011445648.1	WP_086493619.1	WP_041559050.1	WP_038575371.1	WP_068076409.1	WP_067742977.1	THN1_Chr1_02726	WP_043975349.1	WP_069707602.1	ODU80761.1	ODU69163.1	OJX87910.1	WP_098107692.1	WP_054944119.1	WP_054435858.1	WP_097092771.1	WP_039332236.1	WP_067736433.1
	N-acetyl-alpha-D-muramate 1-phosphate uridylyltransferase	murU	2.7.7.99	K00992	WP_021235405.1	WP_059149851.1	WP_022674763.1	WP_039392793.1	WP_011445647.1	WP_086493618.1	WP_007014892.1	WP_007014892.1	WP_068076410.1	WP_067742975.1	THN1_Chr1_02727	WP_043975348.1	WP_069707603.1	ODU80760.1	ODU69164.1	OJX87909.1	WP_098107691.1	WP_054944120.1	WP_054435857.1	WP_097091542.1	WP_039332237.1	WP_067736435.1
	UDP-N-acetylmuramate dehydrogenase	murB	1.3.1.98	K00075		WP_059151642.1	WP_082209081.1	WP_039388129.1	WP_011444794.1	WP_086491766.1	WP_041558739.1	WP_038576203.1	WP_068072049.1	WP_067741278.1	THN1_Chr1_02115	WP_043971193.1	WP_008830200.1	ODU81384.1	ODU69313.1	OJX88802.1	WP_098105631.1	WP_079731178.1	WP_054439352.1	WP_097092692.1	WP_039334386.1	WP_084384871.1
	UDP-N-acetylglucosamine 1-carboxyvinyltransferase	murA	2.5.1.7	K00790	WP_021235162.1	WP_059152830.1	WP_022676144.1	WP_039390048.1	WP_011444111.1	WP_086492593.1	WP_013831534.1	WP_007012691.1	WP_068076246.1	WP_067747484.1	THN1_Chr1_00759	WP_043974166.1	WP_008832548.1	ODU85020.1	ODU69894.1	OJX89202.1	WP_098108610.1	WP_054945033.1	WP_054442010.1	WP_097092338.1	WP_039336350.1	WP_067732270.1
	UDP-N-acetyl-D-mannosaminuronic acid dehydrogenase	wecC	1.1.1.336	K02472	WP_021234004.1	WP_059152648.1	WP_043607406.1	WP_039388688.1	WP_011446787.1	WP_086493794.1	WP_013831861.1	WP_007013016.1	WP_068076568.1	WP_067747472.1	THN1_Chr1_00598	WP_043973708.1	WP_069708250.1	ODU85173.1	ODU69358.1	OJX89702.1	WP_098105357.1	WP_054947111.1	WP_054438184.1	WP_097091978.1	WP_039336229.1	WP_067738540.1
	phosphoglucosamine mutase	glmM	5.4.2.10	K03431	WP_021232990.1	WP_059152765.1	WP_028657638.1	WP_039390095.1	WP_011444143.1	WP_086492624.1	WP_013831651.1	WP_007012810.1	WP_068071007.1	WP_067747530.1	THN1_Chr1_00824	WP_043973973.1	WP_069708554.1	ODU80512.1	ODU71955.1	OJX95917.1	WP_098107449.1	WP_054946930.1		WP_097092064.1	WP_039337058.1	WP_067737607.1
	fructokinase	scrK	2.7.1.4	K00847	WP_031341274.1	WP_059151705.1	WP_022676385.1	WP_039392604.1	WP_011445535.1	WP_086493187.1	WP_013834486.1	WP_007015143.1	WP_068076784.1	WP_067742924.1	THN1_Chr1_02656	WP_043971313.1	WP_008829251.1	ODU77300.1	ODU72191.1	OJX95185.1		WP_054945881.1	WP_082370399.1		WP_039332150.1	WP_067734325.1
	UDP-N-acetyl-D-galactosamine dehydrogenase	wbpO	1.1.1.-	K02474			WP_082209151.1		WP_011446789.1				WP_068076571.1	WP_067744189.1	THN1_Chr1_00596			ODU84883.1	ODU69356.1	OJX89337.1					WP_039336320.1	WP_067734341.1
	glucose-6-phosphate isomerase	pgi	5.3.1.9	K01810		WP_059150445.1	WP_022676339.1	WP_039395118.1	WP_011445459.1	WP_086492745.1	WP_013833963.1	WP_038575367.1	WP_068076402.1	WP_067745927.1	THN1_Chr1_02554	WP_043972538.1	WP_069709123.1	ODU80780.1	ODU70290.1	OJX87929.1	WP_098107746.1	WP_054947648.1		WP_097091515.1	WP_052242016.1	WP_067733632.1
	alpha-N-arabinofuranosidase	abfA	3.2.1.55	K01209	WP_021233298.1	WP_059153652.1	WP_022677874.1			WP_086492911.1	WP_013836342.1				THN1_Chr2_00588		WP_008830210.1	ODU79637.1	ODU72059.1	OJX95229.1		WP_054946343.1			WP_082013447.1	WP_067732549.1
	UDPglucose 6-dehydrogenase	ugd	1.2.1.22	K00012	WP_021233092.1	WP_059152253.1	WP_022675845.1	WP_039390643.1	WP_011446892.1	WP_086492944.1	WP_013832136.1	WP_007012021.1	WP_068078576.1	WP_067747522.1	THN1_Chr1_00884	WP_043979536.1	WP_069708402.1	ODU84919.1	ODU68668.1	OJX89301.1	WP_098105597.1	WP_054945582.1		WP_097091222.1	WP_039337222.1	WP_067732435.1
	UDPglucose 6-dehydrogenase	ugd	1.2.1.22	K00012	WP_021233097.1		WP_022676934.1	WP_039390892.1		WP_086492949.1				WP_067747522.1			WP_069708402.1	ODU84919.1	ODU68668.1	OJX89301.1	WP_098105597.1	WP_054945582.1		WP_097091222.1	WP_039337222.1	WP_067732435.1
	phosphoglucomutase	pgm	5.4.2.2	K01835		WP_059150476.1	WP_022677374.1	WP_039394498.1	WP_011445305.1	WP_086490462.1	WP_013833993.1	WP_007014815.1	WP_068076598.1	WP_067747107.1	THN1_Chr1_02373	WP_043972479.1	WP_069709117.1	ODU80346.1	ODU69741.1	OJX88716.1	WP_098105913.1	WP_054947416.1		WP_097091469.1	WP_039333821.1	WP_067733137.1
	glucokinase	glk	2.7.1.2	K00845	WP_021233588.1	WP_059151690.1	WP_022676389.1	WP_039388195.1	WP_011445546.1	WP_086490265.1	WP_013832061.1	WP_038576189.1	WP_068076788.1	WP_067745741.1	THN1_Chr1_02671	WP_043971275.1	WP_008828283.1	ODU84835.1	ODU68483.1	OJX89385.1	WP_098105747.1	WP_054944465.1	WP_054439316.1	WP_097091856.1	WP_039332166.1	WP_067736773.1
	mannose-6-phosphate isomerase	manA	5.3.1.8	K01809	WP_021232787.1	WP_059149614.1	WP_022677458.1	WP_039390923.1	WP_011444404.1	WP_086493502.1	WP_007011733.1	WP_007011733.1	WP_068073219.1	WP_067748785.1	THN1_Chr1_00739	WP_043976389.1	WP_069708122.1	ODU82412.1	ODU71528.1	OJX96348.1	WP_098105802.1	WP_054946768.1			WP_039336375.1	WP_084384848.1
	UDP-glucuronate 4-epimerase		5.1.3.6	K08679	WP_021233091.1	WP_059152554.1	WP_022674757.1	WP_039392290.1	WP_011446790.1	WP_086492943.1	WP_007011997.1	WP_007011997.1	WP_068076572.1	WP_067747493.1	THN1_Chr1_00595	WP_043980617.1	WP_069708429.1	ODU77928.1	ODU69355.1	OJX88347.1	WP_098105598.1	WP_054945608.1	WP_054440390.1	WP_097092297.1	WP_039336222.1	WP_067732434.1
	phosphomannomutase	manB	5.4.2.8	K01840	WP_021232912.1	WP_059152036.1	WP_022675310.1	WP_052321999.1	WP_011446953.1	WP_086492686.1	WP_013831339.1	WP_007012823.1	WP_068073352.1	WP_067744228.1	THN1_Chr2_00865	WP_043977228.1	WP_069709295.1	ODU81257.1	ODU69112.1	OJX93103.1	WP_098106268.1	WP_054946575.1	WP_054442163.1	WP_097090569.1	WP_039333431.1	WP_067732971.1
	mannose-1-phosphate guanylyltransferase	manC	2.7.7.13	K00971	WP_021232788.1	WP_059149613.1	WP_022677457.1	WP_039390922.1	WP_011444403.1	WP_086493503.1	WP_013831340.1	WP_038576234.1	WP_068073221.1	WP_067748782.1	THN1_Chr1_00740	WP_043976391.1	WP_069708393.1	ODU82378.1	ODU71529.1	OJX97241.1	WP_098109088.1	WP_054945613.1	WP_054434071.1		WP_039336372.1	WP_067733986.1
	perosamine synthetase	per	2.6.1.102	K13010		WP_082699700.1				WP_086490076.1			WP_084355989.1	WP_082703557.1	THN1_Chr1_01751			ODU81838.1		OJX95276.1	WP_098107156.1				WP_082013259.1	WP_067734414.1
	glucose-1-phosphate cytidylyltransferase	rfbF	2.7.7.33	K00978	WP_021232818.1			WP_052322427.1		WP_086490075.1	WP_038577139.1	WP_038577139.1	WP_068074015.1	WP_082703574.1	THN1_Chr1_01754			ODU81806.1		OJX95092.1		WP_054944388.1	WP_054440260.1	WP_097092089.1	WP_082013266.1	WP_067735591.1
	glucose-1-phosphate adenylyltransferase	glgC	2.7.7.27	K00975	WP_021232022.1	WP_082699976.1	WP_028658151.1	WP_084592173.1	WP_011445307.1	WP_086489925.1	WP_013832318.1	WP_081473984.1	WP_068076600.1	WP_067747105.1	THN1_Chr1_02375	WP_082057516.1	WP_008831502.1	ODU80361.1	ODU69787.1	OJX88808.1	WP_098105594.1	WP_082430722.1			WP_082013340.1	WP_084384779.1
synthesis of cell envelope polysaccharides
peptidoglycan	UDP-N-acetylglucosamine 1-carboxyvinyltransferase	murA	2.5.1.7	K00790			WP_022676144.1	WP_039390048.1	WP_011444111.1	WP_086492593.1	WP_013831534.1	WP_007012691.1	WP_068076246.1	WP_067747484.1	THN1_Chr1_00759	WP_043974166.1	WP_008832548.1	ODU85020.1	ODU69894.1	OJX89202.1	WP_098108610.1	WP_054945033.1	WP_054442010.1	WP_097092338.1	WP_039336350.1	WP_067732270.1
	UDP-N-acetylmuramate dehydrogenase	murB	1.3.1.98	K00075	WP_031341406.1		WP_082209081.1	WP_039388129.1	WP_011444794.1	WP_086491766.1	WP_041558739.1	WP_038576203.1	WP_068072049.1	WP_067741278.1	THN1_Chr1_02115	WP_043971193.1	WP_008830200.1	ODU81384.1	ODU69313.1	OJX88802.1	WP_098105631.1	WP_079731178.1	WP_054439352.1	WP_097092692.1	WP_039334386.1	WP_084384871.1
	UDP-N-acetylmuramate--L-alanine ligase	murC	6.3.2.8	K01924	WP_021232428.1	WP_059150490.1	WP_022675972.1	WP_039388130.1	WP_011444793.1	WP_086490473.1	WP_013832103.1	WP_007011152.1	WP_068072048.1	WP_067741281.1	THN1_Chr1_02114	WP_043971195.1	WP_036526254.1	ODU81361.1	ODU69272.1	OJX88689.1	WP_098105056.1	WP_054944257.1	WP_054439243.1	WP_097091049.1	WP_039334142.1	WP_067733156.1
	UDP-N-acetylmuramate--L-alanine ligase	murC	6.3.2.8	K01924	WP_021232949.1	WP_043971195.1	WP_022676421.1	WP_084592275.1	WP_011445083.1	WP_086491767.1	WP_013832103.1	WP_007012062.1	WP_068072692.1	WP_067745001.1	THN1_Chr1_02280	WP_043972453.1	WP_036526254.1	ODU81361.1	ODU69272.1	OJX88689.1	WP_098105056.1	WP_054944257.1	WP_054439243.1	WP_097091049.1	WP_039334142.1	WP_067733156.1
	UDP-N-acetylmuramoylalanine--D-glutamate ligase	murD	6.3.2.9	K01925	WP_021232431.1	WP_059151645.1	WP_022675969.1	WP_052321918.1	WP_011444790.1	WP_086491770.1	WP_013832100.1	WP_007012065.1	WP_068072046.1	WP_067741286.1	THN1_Chr1_02110	WP_043971199.1	WP_008830204.1	ODU81364.1	ODU69275.1	OJX88692.1	WP_098105635.1	WP_054944254.1	WP_054439236.1	WP_097091046.1	WP_039334145.1	WP_067734147.1
	UDP-N-acetylmuramoyl-tripeptide--D-alanyl-D-alanine ligase	murF	6.3.2.10	K01929	WP_021232433.1	WP_059151646.1	WP_022675967.1		WP_011444788.1	WP_086491772.1	WP_013832099.1	WP_007012067.1	WP_068072042.1	WP_067741293.1	THN1_Chr1_02108	WP_043971204.1	WP_036526258.1	ODU81366.1	ODU69277.1	OJX88694.1	WP_098105637.1	WP_054944252.1		WP_097092691.1	WP_039334148.1	WP_067734145.1
	D-alanine-D-alanine ligase	ddl	6.3.2.4	K01921	WP_021232426.1	WP_043971191.1	WP_022675974.1	WP_039388127.1	WP_011444795.1	WP_086491765.1	WP_083835191.1	WP_007012059.1	WP_068072051.1	WP_067741275.1	THN1_Chr1_02116	WP_043971191.1	WP_036526253.1	ODU81360.1	ODU69312.1	OJX88688.1	WP_098104923.1	WP_054944260.1		WP_097091050.1	WP_039334137.1	WP_067734173.1
	Phospho-N-acetylmuramoyl-pentapeptide-transferase	mraY	2.7.8.13	K01000	WP_021232432.1	WP_043971201.1	WP_022675968.1	WP_039388133.1	WP_011444789.1	WP_086491771.1	WP_007012066.1	WP_007012066.1	WP_068072044.1	WP_067741289.1	THN1_Chr1_02109	WP_043971201.1	WP_036526256.1	ODU81365.1	ODU69276.1	OJX88693.1	WP_098105636.1	WP_054944253.1	WP_054439234.1	WP_097091045.1	WP_039334147.1	WP_067734146.1
	UDP-N-acetylglucosamine-N-acetylmuramylpentapeptide N-acetylglucosamine transferase	murG	2.4.1.227	K02563	WP_021232429.1	WP_059151643.1	WP_028657777.1	WP_039388132.1	WP_011444792.1	WP_086491768.1	WP_013832102.1	WP_007012063.1	WP_068072047.1	WP_067741283.1	THN1_Chr1_02113	WP_043971197.1	WP_036526255.1	ODU81362.1	ODU69273.1	OJX88690.1	WP_098105633.1	WP_054944256.1		WP_097091048.1	WP_039334144.1	WP_067734149.1
	monofunctional biosynthetic peptidoglycan transglycosylase	mtgA	2.4.1.-	K03814	WP_031342864.1	WP_059149659.1	WP_028657789.1	WP_039391362.1	WP_011446682.1	WP_086493515.1	WP_013833070.1	WP_007011616.1	WP_084356083.1	WP_082703484.1	THN1_Chr1_01725	WP_043976315.1	WP_069708096.1		ODU68647.1	OJX90025.1	WP_098104437.1	WP_079729830.1	WP_054440704.1	WP_097091731.1	WP_052241967.1	WP_067738009.1
	penicillin-binding protein 1A	mrcA	2.4.1.129	K05366	WP_021233561.1	WP_059150391.1	WP_022676315.1	WP_039388204.1	WP_011445959.1	WP_086492026.1	WP_013833333.1	WP_007012208.1	WP_068077503.1	WP_067743622.1	THN1_Chr1_01367	WP_043972337.1	WP_008829136.1	ODU78438.1	ODU71483.1	OJX90497.1	WP_098104240.1	WP_054946489.1	WP_054438756.1	WP_097090539.1	WP_039331385.1	WP_067735053.1
	penicillin-binding protein 1A	mrcA	2.4.1.129	K05366	WP_021235815.1	WP_059152321.1		WP_039393977.1	WP_011446966.1	WP_086493876.1	WP_013834241.1	WP_038576606.1	WP_084355794.1	WP_067748059.1	THN1_Chr1_03147	WP_043972688.1	WP_008829136.1	ODU78438.1	ODU71483.1	OJX90497.1	WP_098104240.1	WP_054946489.1	WP_054438756.1	WP_097090539.1	WP_039331385.1	WP_067735053.1
	penicillin-binding protein 1C	pbpC	2.4.1.129	K05367										WP_067746322.1
	D-alanyl-D-alanine carboxypeptidase	dacA/dacC/dacD	3.4.16.4	K07258	WP_021232674.1	WP_059150143.1	WP_082209014.1	WP_084592306.1	WP_049759513.1	WP_086493266.1	WP_041559002.1	WP_007015237.1	WP_068076491.1	WP_082703526.1		WP_043973193.1	WP_008828664.1	ODU80186.1	ODU68911.1	OJX95236.1	WP_098108175.1	WP_054948423.1	WP_054437757.1	WP_097091550.1	WP_082013287.1	WP_084385009.1
	Undecaprenyl-diphosphatase	bacA	3.6.1.27	K06153	WP_021232221.1	WP_059152305.1	WP_022675641.1		WP_011446821.1	WP_086490181.1	WP_007013394.1	WP_007013394.1	WP_068077731.1	WP_067746941.1	THN1_Chr1_00865	WP_043972385.1	WP_008831597.1	ODU84971.1	ODU69960.1	OJX89247.1	WP_098104217.1	WP_054945940.1	WP_054439948.1	WP_097090680.1	WP_039337199.1	WP_067734066.1
lipopolysaccharide	3-deoxy-8-phosphooctulonate synthase	kdsA	2.5.1.55	K01627	WP_021233116.1		WP_028658090.1		WP_011444387.1	WP_086491209.1	WP_013837191.1	WP_039858886.1	WP_068076497.1	WP_067744139.1		WP_043980741.1	WP_069708482.1	ODU79859.1	ODU69903.1	OJX89048.1				WP_097090670.1
	3-deoxy-D-manno-octulosonate cytidylyltransferase	kdsB	2.7.7.38	K00979	WP_021233115.1		WP_022677171.1		WP_011444942.1	WP_086491208.1	WP_013837193.1	WP_007015795.1	WP_068076498.1	WP_082703473.1		WP_043980753.1	WP_069708484.1		ODU69905.1	OJX89661.1				WP_097092296.1
	arabinose-5-phosphate isomerase	kdsD	5.3.1.13	K06041	WP_081673919.1		WP_022677170.1		WP_011444388.1	WP_086491207.1	WP_013837192.1	WP_041565077.1	WP_068076576.1	WP_082703444.1		WP_043980755.1	WP_069708483.1	ODU79858.1	ODU69904.1	OJX89049.1				WP_097092889.1
polysaccharide-associated transport systems
lipopolysacchraride export	lipopolysaccharide export LptBFGC system, permease protein LptF	lptF		K07091	WP_021232240.1	WP_059152330.1	WP_022675681.1		WP_011444158.1	WP_086490277.1	WP_013832230.1	WP_007013374.1	WP_068077359.1	WP_082703646.1	THN1_Chr1_00807	WP_043972309.1	WP_008832764.1	ODU80451.1		OJX95813.1	WP_098105482.1	WP_054945924.1	WP_054439920.1	WP_097091229.1	WP_039337277.1	WP_067736814.1
	lipopolysaccharide export LptBFGC system, permease protein LptG	lptG		K11720	WP_021232239.1	WP_059152331.1	WP_028657708.1	WP_039391203.1	WP_011444157.1	WP_086490198.1	WP_013832231.1	WP_007013376.1	WP_068077387.1	WP_067746928.1	THN1_Chr1_00808	WP_043972307.1	WP_008832763.1	ODU80452.1	ODU71964.1	OJX95814.1	WP_098105481.1	WP_054945925.1	WP_054439922.1	WP_097091228.1	WP_039337276.1	WP_067736812.1
	ABC-type lipopolysaccharide export system, ATPase component LptB	lptB	3.6.3.-	K06861	WP_052018356.1	WP_059152397.1	WP_022675897.1	WP_039388878.1	WP_041549910.1	WP_086492329.1	WP_013834348.1	WP_007012341.1	WP_068070882.1	WP_067746669.1	THN1_Chr1_01458	WP_043972185.1	WP_036527225.1	ODU80518.1	ODU67882.1	OJX95923.1	WP_098103903.1	WP_054945459.1	WP_054436622.1	WP_097093291.1	WP_039333545.1	WP_067735583.1
	ABC-type polysaccharide/polyol phosphate export systems, permease component	lptA		K09774	WP_021235173.1	WP_059152784.1	WP_022677454.1	WP_039390060.1	WP_011446886.1	WP_086492603.1	WP_041558641.1	WP_007012702.1	WP_068077175.1	WP_067747036.1	THN1_Chr2_00922	WP_043974035.1	WP_008832483.1	ODU84988.1	ODU69913.1	OJX89231.1	WP_098108619.1	WP_054946534.1	WP_054441093.1	WP_097092294.1	WP_039338321.1	WP_084384666.1
	LPS assembly outer membrane protein LptD (organic solvent tolerance protein OstA	lptD		K04744	WP_021235020.1	WP_059149822.1	WP_082209282.1	WP_039394704.1	WP_011444548.1	WP_086490693.1	WP_013833236.1	WP_038576512.1	WP_068074617.1	WP_067741896.1	THN1_Chr1_00362	WP_043975384.1	WP_036524314.1	ODU81445.1		OJX94980.1	WP_098104701.1	WP_054945326.1	WP_054440756.1	WP_097092035.1	WP_039332621.1	WP_067736351.1
storage of organic carbon compounds
PHB	acetyl-CoA acetyltransferases	atoB	2.3.1.9	K00626	WP_021234427.1	WP_013054067.1	WP_022676306.1	WP_039387977.1	WP_011444468.1	WP_086490641.1	WP_013832567.1	WP_007011398.1	WP_036523940.1	WP_067741003.1	THN1_Chr2_00806	WP_043969969.1	WP_008833065.1	ODU76980.1	ODU67919.1	OJX89650.1	WP_061939684.1	WP_054945786.1	WP_054437250.1	WP_097091524.1	WP_039331369.1	WP_067732078.1
	3-oxoacyl-[acyl-carrier-protein] reductase	phbB	1.1.1.100	K00023	WP_031342760.1	WP_059152790.1	WP_022676532.1		WP_011446849.1	WP_086492597.1	WP_013831398.1	WP_007012695.1	WP_068076254.1	WP_067747486.1	THN1_Chr2_01123	WP_043974058.1	WP_008831527.1	ODU85187.1	ODU69896.1	OJX89686.1	WP_098108615.1	WP_054945030.1	WP_054441110.1	WP_097092276.1	WP_039335334.1	WP_067732274.1
	polyhydroxyalkanoate depolymerase	phaZ	3.1.1.75	K05973	WP_021232224.1	WP_059152302.1	WP_082209043.1		WP_041551374.1	WP_086490275.1	WP_013832245.1	WP_038575752.1	WP_068078508.1	WP_067747040.1	THN1_Chr1_00863	WP_082057569.1	WP_036526367.1	ODU84973.1	ODU69959.1	OJX89245.1	WP_098104427.1	WP_079730194.1	WP_054439945.1		WP_039337300.1	WP_067736779.1
	polyhydroxyalkanoate depolymerase	phaZ	3.1.1.75	K05973	WP_021232224.1	WP_059152302.1	WP_082209043.1		WP_041551374.1	WP_086490275.1	WP_013832245.1	WP_038575752.1	WP_068078508.1	WP_067747040.1	THN1_Chr1_00863	WP_082057569.1	WP_036526367.1	ODU84973.1	ODU69959.1	OJX89245.1	WP_098104427.1	WP_079730194.1	WP_054439945.1		WP_039337300.1	WP_067736779.1
gylcogen/starch	glucose-1-phosphate adenylyltransferase	glgC	2.7.7.27	K00975	WP_021232022.1	WP_082699976.1	WP_028658151.1	WP_084592173.1	WP_011445307.1	WP_086489925.1	WP_013832318.1	WP_081473984.1	WP_068076600.1	WP_067747105.1	THN1_Chr1_02375	WP_082057516.1	WP_008831502.1	ODU80361.1	ODU69787.1	OJX88808.1	WP_098105594.1	WP_082430722.1			WP_082013340.1	WP_084384779.1
	starch synthase	glgA	2.4.1.21	K00703	WP_031341250.1	WP_059153478.1	WP_022677375.1	WP_052322415.1	WP_011445306.1	WP_086489926.1	WP_013832319.1	WP_007013566.1	WP_068076599.1	WP_067747106.1	THN1_Chr1_02374	WP_043970976.1	WP_036527863.1	ODU80345.1	ODU69742.1	OJX88717.1	WP_098105593.1	WP_054944378.1	WP_054440110.1		WP_039333823.1	WP_067733219.1
	alpha-1,4-glucan:alpha-1,4-glucan 6-glycosyltransferase	glgB	2.4.1.18	K00700	WP_021232021.1	WP_059153476.1	WP_028658152.1	WP_039392641.1	WP_011445308.1	WP_086489924.1	WP_013832317.1	WP_007013564.1	WP_068076601.1	WP_067747104.1	THN1_Chr1_02376	WP_043970980.1	WP_036527861.1	ODU80344.1	ODU69743.1	OJX88718.1	WP_098105595.1	WP_054944379.1	WP_054440108.1		WP_039333825.1	WP_067733223.1
	starch phosphorylase	glgP	2.4.1.1	K00688	WP_031341248.1	WP_059153475.1	WP_022677378.1	WP_039392640.1	WP_011445309.1	WP_086490011.1	WP_041558783.1	WP_038577149.1	WP_084356133.1	WP_067747103.1	THN1_Chr1_02377	WP_043970982.1	WP_036527858.1	ODU80343.1		OJX88719.1	WP_098105596.1	WP_054944380.1			WP_039333828.1	WP_067733225.1
	glycogen operon protein	glgX/treX	3.2.1.196	K02438	WP_021232024.1	WP_059153479.1	WP_022677373.1		WP_011445304.1	WP_086489927.1	WP_013832320.1	WP_038575676.1	WP_068076597.1	WP_067747108.1	THN1_Chr1_02372	WP_043970975.1	WP_083274779.1	ODU80347.1	ODU69786.1	OJX88715.1	WP_098105592.1	WP_054944377.1			WP_039333819.1	WP_067733217.1
purine and pyrimidine metabolism
purine metabolism	ribonucleoside-diphosphate reductase class II	nrdA/ nrdE	1.17.4.1	K00525	WP_081674029.1	WP_059151897.1	WP_082209290.1	WP_039388946.1	WP_086000183.1	WP_086493578.1	WP_007012373.1	WP_007012373.1	WP_084355811.1	WP_067748178.1	THN1_Chr1_01480	WP_043978911.1	WP_008831212.1	ODU85150.1	ODU67221.1	OJX89725.1	WP_098107511.1	WP_054945551.1	WP_054434655.1	WP_097092408.1	WP_039333748.1	WP_067735621.1
	phosphoribosylamine--glycine ligase	purD	6.3.4.13	K01945	WP_021233872.1	WP_059152906.1	WP_028658286.1	WP_039389802.1	WP_011443835.1	WP_086490773.1	WP_013834528.1	WP_007012564.1	WP_068070686.1	WP_067746323.1	THN1_Chr1_01150	WP_043974388.1	WP_069708649.1	ODU85079.1	ODU71859.1	OJX89144.1	WP_098106692.1	WP_054946424.1	WP_054442027.1	WP_097092625.1	WP_039333108.1	WP_067735238.1
	phosphoribosylaminoimidazolecarboxamide formyltransferase/IMP cyclohydrolase	purH	2.1.2.3	K00602	WP_021235987.1	WP_059152058.1	WP_022676452.1	WP_039390123.1	WP_011443769.1	WP_086493314.1	WP_013831649.1	WP_007012809.1	WP_068070778.1	WP_067746451.1	THN1_Chr1_01225	WP_043978449.1	WP_069708516.1	ODU79884.1	ODU71905.1	OJX89021.1	WP_098106139.1	WP_054946932.1		WP_097092557.1	WP_039333230.1	WP_067733558.1
	DNA polymerase III, delta subunit	holA/ holB	2.7.7.7	K02340	WP_021235171.1	WP_059152785.1	WP_022676527.1	WP_039390058.1	WP_011446854.1	WP_086492601.1	WP_013831541.1	WP_007012700.1	WP_068077393.1	WP_067747491.1	THN1_Chr2_01118	WP_043974046.1	WP_069708571.1	ODU85012.1	ODU69902.1	OJX89209.1	WP_098108618.1	WP_054946532.1	WP_054441103.1	WP_097090541.1	WP_039335338.1	WP_067732279.1
	ribose-phosphate pyrophosphokinase	prsA	2.7.6.1	K00948	WP_021232726.1	WP_043977216.1	WP_022676495.1	WP_039389128.1	WP_011444630.1	WP_009823969.1	WP_007012835.1	WP_007012835.1	WP_068076164.1	WP_067744316.1	THN1_Chr1_00276	WP_043977216.1	WP_004212748.1	ODU81264.1	ODU69627.1	OJX95880.1	WP_098105901.1	WP_054945082.1	WP_054442168.1	WP_009823969.1	WP_039332738.1	WP_013833481.1
	phosphoribosylaminoimidazole-succinocarboxamide synthase	purC	6.3.2.6	K01923	WP_021235823.1	WP_043972592.1	WP_022677345.1	WP_039394652.1	WP_011444700.1	WP_086492010.1	WP_007011290.1	WP_007011290.1	WP_068074945.1	WP_067747994.1	THN1_Chr1_00199	WP_043972592.1	WP_008832179.1	ODU81151.1	ODU70513.1	OJX94962.1	WP_098104679.1	WP_007011290.1	WP_054441309.1	WP_097091915.1	WP_039332937.1	WP_067734861.1
	DNA polymerase III, beta subunit	dnaN	2.7.7.7	K02338	WP_021232944.1	WP_059150485.1	WP_022676415.1	WP_039394510.1	WP_011444300.1	WP_086490469.1	WP_007011146.1	WP_007011146.1	WP_068072077.1	WP_067744992.1	THN1_Chr1_02285	WP_043972461.1	WP_008830966.1	ODU82376.1	ODU71403.1	OJX97123.1	WP_098105060.1	WP_054947783.1	WP_054434698.1	WP_097090738.1	WP_039334782.1	WP_067733149.1
	DNA polymerase III subunit alpha	dnaE	2.7.7.7	K02337	WP_021233387.1	WP_059150521.1	WP_022675281.1	WP_039394393.1	WP_041550256.1	WP_086493944.1	WP_013834018.1	WP_038575349.1	WP_068076355.1	WP_067745859.1	THN1_Chr1_02515	WP_043980512.1	WP_069708012.1	ODU78329.1	ODU70756.1	OJX95015.1	WP_098107375.1	WP_054947215.1		WP_097091493.1	WP_062780398.1	WP_067739153.1
	DNA polymerase III subunit epsilon	dnaQ	2.7.7.7	K02342	WP_021234884.1	WP_059152858.1	WP_022676472.1	WP_039389895.1	WP_041549856.1	WP_086490889.1	WP_013834561.1	WP_038576047.1	WP_068070786.1	WP_067746442.1	THN1_Chr1_01218	WP_043974246.1	WP_008829265.1	ODU85123.1	ODU71898.1	OJX89100.1	WP_098106614.1	WP_054944629.1	WP_054442064.1	WP_097090559.1		WP_067732166.1
	DNA polymerase III subunit gamma/tau	dnaX	2.7.7.7	K02343	WP_021232962.1	WP_082699622.1	WP_028658139.1	WP_039395755.1	WP_041550209.1	WP_086490517.1	WP_041559368.1	WP_053226562.1	WP_068074477.1	WP_067741651.1	THN1_Chr1_02206	WP_082057679.1	WP_037519972.1	ODU81124.1	ODU67564.1	OJX94935.1	WP_098108541.1	WP_054947825.1		WP_097091617.1	WP_039337430.1	WP_067734733.1
	guanylate kinase	gmk	2.7.4.8	K00942	WP_021233124.1	WP_059151749.1	WP_022675787.1	WP_039390975.1	WP_011444662.1	WP_086491215.1	WP_007011949.1	WP_007011949.1	WP_068073678.1	WP_067745236.1	THN1_Chr1_00242	WP_043971434.1	WP_008831792.1	ODU78954.1	ODU69536.1	OJX90886.1	WP_098106869.1	WP_054945644.1	WP_054436474.1	WP_097091875.1	WP_039332785.1	WP_067733776.1
	non-canonical purine NTP pyrophosphatase, RdgB/HAM1 family	rdgB	3.6.1.66	K02428	WP_021232618.1	WP_059150764.1	WP_022677508.1		WP_011445710.1	WP_086490552.1	WP_007015270.1	WP_007015270.1	WP_068075914.1	WP_067743156.1	THN1_Chr1_02958	WP_043973489.1	WP_008832747.1	ODU83718.1	ODU70819.1	OJX92701.1	WP_098108117.1	WP_054944843.1	WP_054438904.1	WP_097092673.1	WP_039331102.1	WP_067731869.1
	DNA-directed RNA polymerase subunit beta	rpoB	2.7.7.6	K03043	WP_021232871.1	WP_059152695.1	WP_022676491.1		WP_011443687.1	WP_086492645.1	WP_013831806.1	WP_007012475.1	WP_068073374.1	WP_067746542.1	THN1_Chr1_01315	WP_043973825.1	WP_069708769.1	ODU80043.1		OJX93331.1	WP_098103866.1	WP_054946909.1	WP_054441046.1	WP_097092195.1	WP_039337851.1	WP_067734696.1
	DNA-directed RNA polymerase subunit beta'	rpoC	2.7.7.6	K03046	WP_021232870.1	WP_059152696.1	WP_022676492.1	WP_039389266.1	WP_011443686.1	WP_086492644.1	WP_013831805.1	WP_007012476.1	WP_068073372.1	WP_067746543.1	THN1_Chr1_01316	WP_043973827.1	WP_069708768.1	ODU80044.1	ODU69113.1	OJX93330.1	WP_098103865.1	WP_054946910.1		WP_097092196.1	WP_039337853.1	WP_067734697.1
	DNA-directed RNA polymerase subunit alpha	rpoA	2.7.7.6	K03040	WP_021233422.1	WP_043971063.1	WP_022675076.1	WP_039388049.1	WP_011446169.1	WP_086490037.1	WP_013832943.1	WP_007011844.1	WP_068072923.1	WP_067747164.1	THN1_Chr1_03342	WP_043971063.1	WP_036527247.1	ODU76344.1	ODU69715.1	OJX92334.1	WP_098107019.1	WP_054945218.1	WP_054440344.1	WP_097090688.1	WP_039335210.1	WP_067738594.1
	ADP-ribose pyrophosphatase (NTP pyrophosphohydrolases including oxidative damage repair enzymes)	nudF	3.6.1.13	K01515	WP_021235031.1	WP_082699553.1	WP_022676915.1		WP_011444535.1	WP_086490704.1	WP_013833225.1	WP_007011325.1	WP_068074661.1	WP_067741936.1	THN1_Chr1_01868	WP_043979428.1	WP_069709112.1	ODU81177.1	ODU69519.1	OJX94987.1	WP_098107794.1	WP_054945312.1		WP_097090975.1	WP_039337713.1	WP_067736386.1
	phosphoribosylformylglycinamidine synthase, single chain form	purL	6.3.5.3	K01952	WP_021235006.1	WP_043975373.1	WP_022675570.1	WP_039393917.1	WP_011444691.1	WP_086490316.1	WP_007011299.1	WP_007010974.1	WP_068074547.1	WP_067743513.1	THN1_Chr1_00204	WP_043972929.1	WP_008828407.1	ODU77200.1	ODU70515.1	OJX92641.1	WP_098104686.1	WP_054946196.1	WP_054441292.1	WP_097091305.1	WP_039331286.1	WP_067732724.1
	adenylosuccinate lyase	purB	4.3.2.2	K01756	WP_031341766.1	WP_059150640.1	WP_022675993.1	WP_039394319.1	WP_011444967.1	WP_086493433.1	WP_013833995.1	WP_038575356.1	WP_068074214.1	WP_067745037.1	THN1_Chr1_01975	WP_043977501.1	WP_008833291.1	ODU82503.1	ODU68324.1	OJX92207.1	WP_098105274.1	WP_054947414.1	WP_054439801.1	WP_097091175.1	WP_039334274.1	WP_067736145.1
	GTP pyrophosphokinase	relA	2.7.6.5	K00951	WP_021233148.1	WP_059151732.1	WP_022677299.1	WP_039388796.1	WP_011446175.1	WP_086491239.1	WP_013832216.1	WP_007011921.1	WP_068072221.1	WP_067744928.1	THN1_Chr1_03350	WP_043971387.1	WP_036526026.1	ODU80340.1	ODU71591.1	OJX88722.1	WP_098107114.1	WP_054945666.1	WP_054436451.1	WP_097090840.1	WP_039335221.1	WP_067733821.1
	formyltetrahydrofolate-dependent phosphoribosylglycinamide formyltransferase	purN	2.1.2.2	K11175	WP_021235014.1	WP_082699554.1	WP_028658194.1	WP_039395844.1	WP_011444557.1	WP_086490688.1	WP_013833240.1	WP_007011307.1	WP_068074584.1	WP_067741882.1	THN1_Chr1_00352	WP_082057677.1	WP_008828416.1	ODU81166.1		OJX94976.1	WP_098104694.1	WP_054947466.1		WP_097090860.1	WP_039332634.1	WP_067736336.1
	5-(carboxyamino)imidazole ribonucleotide synthase	purK	6.3.4.18	K01589	WP_021235154.1	WP_059152827.1	WP_022676785.1	WP_039390034.1	WP_011446900.1	WP_086490956.1	WP_013831527.1	WP_007012682.1	WP_068073313.1	WP_067749394.1	THN1_Chr1_00893	WP_043974161.1	WP_069708602.1	ODU85093.1	ODU70102.1	OJX89130.1	WP_098106447.1	WP_054945044.1	WP_054442017.1	WP_097091367.1	WP_039337231.1	WP_067732264.1
	5-(carboxyamino)imidazole ribonucleotide mutase	purE	5.4.99.18	K01588	WP_031342755.1	WP_059152826.1	WP_022676786.1	WP_039390037.1	WP_011446901.1	WP_086490957.1	WP_013831528.1	WP_007012683.1	WP_068073315.1	WP_067749382.1	THN1_Chr1_00894	WP_043974158.1	WP_083274675.1	ODU85092.1	ODU70103.1	OJX89131.1	WP_098106768.1	WP_007012683.1		WP_097091366.1	WP_039337232.1	WP_067732265.1
	inosine-5'-monophosphate dehydrogenase	guaB	1.1.1.205	K00088	WP_031341782.1	WP_059150348.1	WP_028657618.1	WP_039394420.1	WP_041550944.1	WP_086493962.1	WP_007014769.1	WP_007014769.1	WP_068076337.1	WP_067743683.1	THN1_Chr1_02494	WP_043972762.1	WP_069708019.1	ODU78335.1	ODU70739.1	OJX95265.1	WP_098105086.1	WP_054947203.1		WP_097092039.1	WP_039334097.1	WP_067733372.1
	GMP synthase (glutamine-hydrolyzing)	guaA	6.3.5.2	K01951	WP_021233904.1	WP_043978929.1	WP_022676802.1	WP_039388961.1	WP_011446248.1	WP_086492256.1	WP_013834364.1	WP_007012938.1	WP_068076596.1	WP_067745171.1	THN1_Chr1_01414	WP_043975283.1	WP_008828396.1	ODU78520.1	ODU67469.1	OJX89439.1	WP_098109067.1	WP_054948234.1	WP_054437344.1	WP_097090684.1	WP_039333492.1	WP_067732581.1
	5'-nucleotidase/ 3'-nucleotidase/ exopolyphosphatase	surE	3.1.3.5	K03787	WP_021232175.1	WP_059149633.1		WP_039391328.1		WP_086493485.1	WP_013833050.1	WP_007011705.1					WP_008833525.1	ODU79378.1		OJX94127.1	WP_098104302.1	WP_054946794.1	WP_054435428.1	WP_097091159.1		WP_067733956.1
	adenylosuccinate synthetase	purA	6.3.4.4	K01939	WP_021232844.1	WP_043970859.1	WP_022678126.1	WP_039392691.1	WP_011446325.1	WP_086490097.1	WP_041558913.1	WP_038576399.1	WP_068075648.1	WP_067749156.1	THN1_Chr1_00393	WP_043970859.1	WP_008829316.1	ODU81481.1		OJX89592.1	WP_098107094.1	WP_054947272.1	WP_054436320.1	WP_097092489.1	WP_039332593.1	WP_067733286.1
	nucleoside diphosphate kinase	ndk	2.7.4.6	K00940	WP_021235017.1	WP_043975382.1	WP_022675339.1	WP_039394692.1	WP_011444553.1	WP_007684747.1	WP_013833239.1	WP_007011310.1	WP_068074606.1	WP_067741890.1	THN1_Chr1_00357	WP_043975382.1	WP_036524317.1	ODU81167.1		OJX94977.1	WP_098104698.1	WP_013833239.1	WP_054440762.1	WP_037461517.1	WP_039332627.1	WP_067736344.1
	adenylate kinase	adk	2.7.4.3	K00939	WP_031341790.1	WP_059151595.1	WP_022675042.1	WP_039388053.1	WP_011444928.1	WP_086490040.1	WP_013832941.1	WP_007011849.1	WP_068072918.1	WP_067747172.1	THN1_Chr1_01935	WP_043971072.1	WP_008831160.1	ODU76342.1	ODU67978.1	OJX92336.1	WP_098107015.1	WP_054945221.1	WP_054440342.1	WP_097090713.1	WP_039334332.1	WP_067738602.1
	ribonucleotide reductase, beta subunit	nrdB/ nrdF	1.17.4	K00526	WP_021233479.1	WP_059151760.1	WP_022678132.1	WP_039388900.1	WP_011443933.1	WP_086492443.1	WP_007012369.1	WP_007012369.1	WP_068071152.1	WP_067748119.1	THN1_Chr1_01484	WP_043971464.1	WP_008833133.1	ODU84730.1	ODU67223.1	OJX89490.1	WP_098107508.1	WP_054945435.1	WP_054439516.1	WP_097092407.1	WP_039333582.1	WP_067734308.1
	amidophosphoribosyltransferase	purF	2.4.2.14	K00764	WP_021233392.1	WP_059150527.1	WP_022675274.1	WP_039394401.1	WP_011445413.1	WP_086493948.1	WP_007014780.1	WP_007014780.1	WP_068076349.1	WP_067745946.1	THN1_Chr1_02508	WP_043980534.1	WP_008829730.1	ODU78338.1	ODU70748.1	OJX95262.1	WP_098105099.1	WP_054947212.1	WP_054439850.1	WP_097091482.1	WP_039334106.1	WP_067733397.1
	polyribonucleotide nucleotidyltransferase	pnp	2.7.7.8	K00962	WP_021232260.1	WP_059152462.1	WP_022677135.1	WP_039390384.1	WP_011446124.1	WP_086490208.1	WP_013832450.1	WP_007013687.1	WP_068072971.1	WP_067743715.1	THN1_Chr1_00045	WP_043972010.1	WP_069709083.1	ODU82274.1	ODU70311.1	OJX97227.1	WP_098104078.1	WP_054947717.1	WP_054437972.1	WP_097091327.1	WP_039337766.1	WP_067738958.1
	AMP nucleosidase	amn	3.2.2.4	K01241	WP_021232954.1	WP_059150722.1	WP_082208963.1	WP_039394566.1	WP_041550216.1	WP_086490479.1	WP_007011160.1	WP_007011160.1	WP_068072680.1	WP_067747964.1	THN1_Chr1_02269	WP_043975450.1	WP_036523308.1	ODU76346.1	ODU70454.1	OJX92332.1	WP_098105279.1	WP_054947793.1	WP_054440792.1	WP_097091535.1	WP_039334761.1	WP_067734742.1
	dGTPase	dgt	3.1.5.1	K01129	WP_031342418.1	WP_059150290.1	WP_043609152.1	WP_039393151.1	WP_086000209.1	WP_086490371.1	WP_013833821.1	WP_038575406.1	WP_068072844.1	WP_067745764.1	THN1_Chr1_02609	WP_043972895.1	WP_008833461.1	ODU84432.1	ODU69179.1	OJX92973.1	WP_098105161.1	WP_054944793.1	WP_054441590.1	WP_097091055.1	WP_082013274.1	WP_067735405.1
pyrimidine metabolism	orotate phosphoribosyltransferase	pyrE	2.4.2.10	K00762	WP_021233979.1	WP_043971642.1	WP_028658009.1	WP_039390195.1	WP_011444571.1	WP_086492989.1	WP_013831879.1	WP_007013039.1	WP_068075577.1	WP_067742477.1	THN1_Chr1_00337	WP_043971642.1	WP_008831550.1	ODU81530.1	ODU70951.1	OJX89901.1	WP_098105440.1	WP_054947094.1	WP_054437112.1	WP_097092450.1	WP_039332651.1	WP_067734939.1
	dihydroorotase	pyrC	3.5.2.3	K01465	WP_021232161.1	WP_059149642.1	WP_022675015.1	WP_039390320.1	WP_011444594.1	WP_086493475.1	WP_007013067.1	WP_007011626.1	WP_068075512.1	WP_067742467.1	THN1_Chr1_00310	WP_043970350.1	WP_069708102.1	ODU76353.1	ODU70019.1	OJX89921.1	WP_098104314.1	WP_054947072.1	WP_054441768.1	WP_097091086.1	WP_039332684.1	WP_067734913.1
	carbamoyl-phosphate synthase, small subunit	carA	6.3.5.5	K01956	WP_031343041.1	WP_059150258.1	WP_022677778.1	WP_039393871.1	WP_011445875.1	WP_086490295.1	WP_013833565.1	WP_007010952.1	WP_068076740.1	WP_067743448.1	THN1_Chr1_03060	WP_043972981.1	WP_036523042.1	ODU83763.1	ODU69826.1	OJX92656.1	WP_098108260.1	WP_054946216.1	WP_054435713.1	WP_097092791.1	WP_039331247.1	WP_067732748.1
	carbamoyl-phosphate synthase large subunit	carB	6.3.5.5	K01955	WP_021235745.1	WP_059150256.1	WP_022677777.1	WP_039392708.1	WP_011445874.1	WP_086490072.1	WP_013833567.1	WP_007010950.1	WP_068076739.1	WP_067743445.1	THN1_Chr1_03059	WP_043972986.1	WP_069707706.1	ODU83762.1	ODU69824.1	OJX92657.1	WP_098108262.1	WP_054946217.1	WP_054435709.1	WP_097090783.1		WP_067732751.1
	nitroreductase	rutE	1.1.1.-	K09019	WP_021234411.1								WP_068073654.1				WP_069709812.1		ODU69465.1
	uridylate kinase	pyrH	2.7.4.22	K09903	WP_021232313.1	WP_059150613.1	WP_022677323.1	WP_039394228.1	WP_011445029.1	WP_086493401.1	WP_013832686.1	WP_007013802.1	WP_068074453.1	WP_067741614.1	THN1_Chr1_02221	WP_043977554.1	WP_008831813.1	ODU83690.1	ODU70494.1	OJX92729.1	WP_098108502.1	WP_054948532.1	WP_054439743.1	WP_097091284.1	WP_039337444.1	WP_067732810.1
	CTP synthase	pyrG	6.3.4.2	K01937	WP_021234945.1	WP_059150080.1	WP_022675538.1	WP_039393299.1	WP_011445665.1	WP_086490607.1	WP_007015136.1	WP_007015136.1	WP_068075845.1	WP_067743068.1	THN1_Chr1_02707	WP_043977696.1	WP_008833022.1	ODU82295.1		OJX97206.1	WP_098105254.1	WP_054948115.1	WP_054437598.1	WP_097091318.1	WP_039332212.1	WP_067732012.1
	thymidylate synthase	thyA	2.1.1.45	K00560	WP_021235424.1	WP_059149957.1	WP_028657478.1	WP_039392944.1	WP_041550282.1	WP_086493600.1	WP_013833893.1	WP_007014935.1	WP_068076424.1	WP_067745539.1	THN1_Chr1_02835	WP_043975318.1	WP_069707635.1	ODU83671.1	ODU71329.1	OJX92747.1	WP_098107262.1	WP_054947367.1		WP_097091176.1	WP_039332265.1	WP_067734765.1
	thymidylate kinase	tmk	2.7.4.9	K00943	WP_021232675.1	WP_059150144.1	WP_022678461.1	WP_039393645.1	WP_011445590.1	WP_086493265.1	WP_013833654.1	WP_007015236.1	WP_068076474.1	WP_067745644.1	THN1_Chr1_02885	WP_043973192.1	WP_036524790.1	ODU80175.1	ODU68912.1	OJX94882.1	WP_098108174.1	WP_054948424.1	WP_054437759.1	WP_097091551.1	WP_039332338.1	WP_067735872.1
	deoxyuridine 5'-triphosphate nucleotidohydrolase	dut	3.6.1.23	K01520	WP_031341843.1	WP_059152242.1	WP_022674584.1	WP_039388246.1	WP_041550027.1	WP_086493897.1	WP_013834268.1	WP_013834268.1	WP_068077412.1	WP_067744371.1	THN1_Chr1_01578	WP_043980395.1	WP_008833123.1		ODU69484.1	OJX89969.1	WP_098104195.1	WP_054945542.1	WP_054439437.1	WP_097090804.1	WP_039338657.1	WP_067734683.1
	dCTP deaminase	dcd	3.5.4.13	K01494	WP_021234006.1	WP_043973702.1	WP_022677659.1	WP_039391652.1	WP_011443809.1	WP_086493793.1	WP_007013018.1	WP_007013018.1	WP_068070698.1	WP_067746316.1	THN1_Chr1_01182	WP_043973702.1	WP_008831254.1	ODU85062.1	ODU71865.1	OJX89161.1	WP_098105354.1	WP_054947110.1	WP_054438186.1	WP_097091455.1	WP_039333155.1	WP_067738559.1
	cytidylate kinase	cmk	2.7.4.25	K00945	WP_021233344.1	WP_059150627.1	WP_022675692.1	WP_039394275.1	WP_011444982.1	WP_086493420.1	WP_007013781.1	WP_007013781.1	WP_068077836.1	WP_067747946.1	THN1_Chr1_01993	WP_043977529.1	WP_069707464.1	ODU80984.1		OJX92195.1	WP_098105032.1	WP_054948327.1	WP_054439782.1	WP_097091604.1	WP_039334257.1	WP_067732856.1
	orotidine-5'-phosphate decarboxylase	pyrF	4.1.1.23	K01591	WP_021233362.1	WP_059150642.1	WP_022675995.1	WP_039394324.1	WP_011444965.1	WP_086493435.1	WP_013833997.1	WP_007014810.1	WP_068074210.1	WP_067745040.1	THN1_Chr1_01973	WP_043977498.1	WP_008833293.1	ODU82505.1	ODU68374.1	OJX92209.1	WP_098105019.1	WP_054947412.1	WP_054439805.1	WP_097091169.1	WP_039334278.1	WP_067736150.1
	pyrimidine/purine-5'-nucleotide nucleosidase	ppnN	3.2.2.10	K06966	WP_021232108.1	WP_043972169.1	WP_022674483.1	WP_039390103.1	WP_011444139.1	WP_086491377.1	WP_013831653.1	WP_007011981.1	WP_068071017.1	WP_067745795.1	THN1_Chr1_00828	WP_043972169.1	WP_008829805.1	ODU80459.1	ODU70283.1	OJX88670.1	WP_098104101.1	WP_054945621.1	WP_054436504.1	WP_097092467.1	WP_039332369.1	WP_067733721.1

## Sheet: B Nitrogen, phosphate, sulphate
	B: Uptake and assimilation of nitrogen, phosphate, sulfate
					Locus_Tag
pathway	name	gene name	EC number	KO	LE124	LL02	B-7	MBES04	DSM12444	P5	PP1Y	US6-1	NBRC107847	Fuk	THN1	P6W	SA1	SCN63-17	SCN66-18	63-713	PC22D	KN65	ST904	Chol11	subter	napht
nitrogen assimilation	nitrogen assimilation
ammonium assimilation	glutamine synthetase	glnA	6.3.1.2	K01915	WP_021233465.1	WP_059151925.1	WP_022676152.1	WP_039390395.1	WP_011444767.1	WP_086492335.1	WP_007013119.1	WP_007013119.1	WP_068072010.1	WP_067741331.1	THN1_Chr1_02085	WP_043978979.1	WP_008832115.1	ODU78036.1	ODU69293.1	OJX90000.1	WP_098103757.1	WP_054946094.1	WP_054441786.1	WP_097091725.1	WP_039334175.1	WP_067738550.1
nitrate assimilation	assimilators nitrate reductase, catalytic subunit	nasA	1.7.99.4	K00372	WP_021234195.1	WP_059153127.1	WP_022678168.1		WP_041550446.1	WP_086491045.1	WP_013832332.1	WP_007013581.1	WP_084356004.1		THN1_Chr2_00150	WP_082057869.1	WP_036525180.1	ODU79311.1	ODU70039.1	OJX93046.1	WP_098106247.1	WP_054944366.1		WP_097090897.1	WP_039338535.1	WP_067732356.1
	assimilatory nitrite reductase (NAD(P)H) large subunit	nirB	1.7.1.15	K00362	WP_021234234.1	WP_059153125.1	WP_022678166.1	WP_039391463.1	WP_083760913.1	WP_086491080.1	WP_013832330.1	WP_038575673.1	WP_068073858.1	WP_067746825.1	THN1_Chr2_00152	WP_043978302.1	WP_036525178.1	ODU79329.1	ODU70071.1	OJX93179.1	WP_098106429.1	WP_054944368.1		WP_097090895.1	WP_052242782.1	WP_067732357.1
	assimilatory nitrite reductase (NAD(P)H) small subunit	nirD	1.7.1.15	K00363	WP_021234233.1	WP_059153126.1	WP_028658358.1	WP_039388000.1	WP_041550449.1	WP_086491079.1	WP_013832331.1	WP_007013580.1	WP_068073860.1		THN1_Chr2_00151	WP_043978300.1	WP_008830579.1	ODU79310.1	ODU70040.1	OJX93047.1	WP_098106245.1	WP_054944367.1		WP_097090896.1	WP_039338533.1	WP_067732413.1
	nitronate monooxygenase	ncd2/npd	1.13.12.16	K00459	WP_021232168.1	WP_015449285.1	WP_022676631.1	WP_039387973.1	WP_011444835.1	WP_086490645.1	WP_013833539.1	WP_007010984.1	WP_068077593.1	WP_067742225.1	THN1_Chr1_00535	WP_043971282.1	WP_008828280.1	ODU77188.1	ODU71622.1	OJX96665.1	WP_098107837.1	WP_054945357.1	WP_054435421.1	WP_097093253.1	WP_039331310.1	WP_067732715.1
	glutamate synthase (NADPH/NADH) large chain	gltB	1.4.1.13/1.4.1.14	K00265	WP_031342767.1	WP_059152779.1	WP_022677464.1	WP_039390066.1	WP_011446813.1	WP_086492609.1	WP_013831546.1	WP_038576018.1	WP_068078485.1	WP_067746934.1	THN1_Chr1_00856	WP_043974024.1	WP_069708566.1	ODU84981.1	ODU69919.1	OJX89237.1	WP_098108626.1	WP_054946539.1		WP_097092637.1	WP_062780423.1	WP_067732285.1
	glutamate synthase (NADPH/NADH) small chain	gltD	1.4.1.13/1.4.1.14	K00266	WP_021235177.1	WP_059152780.1	WP_022677463.1	WP_039390063.1	WP_011446812.1	WP_086492608.1	WP_013831545.1	WP_007012707.1	WP_068078482.1	WP_067746933.1	THN1_Chr1_00855	WP_043974027.1	WP_069708567.1	ODU84982.1	ODU68031.1	OJX89236.1	WP_098108625.1	WP_054946538.1	WP_054441086.1	WP_097090679.1	WP_039337186.1	WP_067732284.1
urea hydrolysis	urease alpha subunit	ureC	3.5.1.5	K01428							WP_013837126.1	WP_007014511.1											WP_054438568.1
	urease gamma subunit	ureA	3.5.1.5	K01430							WP_007014513.1	WP_007014513.1											WP_054438565.1
	urease beta subunit	ureB	3.5.1.5	K01429							WP_013837125.1	WP_007014512.1											WP_054438567.1
	urease accessory protein UreH	ureH/ureD		K03190							WP_013837124.1	WP_039858094.1
	urease accessory protein UreJ	ureJ		K03192							WP_013837130.1	WP_007014507.1
	urease accessory protein UreE	ureE		K03187							WP_013837127.1	WP_007014510.1											WP_054438570.1
	urease accessory protein UreF	ureF		K03188							WP_013837128.1	WP_052118012.1											WP_054438572.1
	urease accessory protein UreG	ureG		K03189							WP_007014508.1	WP_007014508.1											WP_054438575.1
uptake systems for nitrogen compounds	nitrogen uptake systems compounds
ammonium	ammonium transporter	amt		K03320	WP_021232712.1	WP_059150040.1	WP_022676309.1	WP_039389104.1	WP_011445952.1	WP_086490642.1	WP_013833777.1	WP_007012849.1	WP_068076133.1	WP_067743951.1	THN1_Chr1_01531	WP_043975226.1	WP_008832048.1	ODU78662.1	ODU68727.1	OJX95047.1	WP_098104367.1	WP_054946592.1	WP_054437663.1	WP_097091396.1	WP_039331372.1	WP_067732084.1
nitrate/nitrite	Nitrate/nitrite transporter	narK/nrtP/nasA		K02575	WP_021234236.1	WP_059153123.1	WP_022678164.1		WP_011446609.1	WP_086491082.1						WP_043978307.1	WP_036525175.1	ODU79305.1	ODU70042.1	OJX93052.1			WP_054436248.1	WP_097090894.1
urea	amino acid/amide ABC transporter substrate-binding protein	urtA		K11959							WP_086000002.1	WP_007014516.1					WP_069707915.1						WP_054434507.1
	amino acid/amide ABC transporter membrane protein 1	urtB		K11960							WP_007014517.1	WP_007014517.1						ODU77090.1					WP_054434487.1
	urea ABC transporter permease protein UrtC	urtC		K11961							WP_013837121.1	WP_039858098.1
	urea ABC transporter ATP-binding protein UrtE	urtD		K11962							WP_013837120.1	WP_007014519.1						ODU77093.1					WP_054434485.1
	urea ABC transporter ATP-binding protein UrtD	urtE		K11963							WP_013837119.1	WP_007014520.1					WP_008830480.1	ODU77092.1					WP_054434483.1
phosphate uptake	phosphate uptake
	phosphate ABC transporter substrate-binding protein	pstS		K02040	WP_021233594.1	WP_059151684.1	WP_022675554.1	WP_039388189.1	WP_011445919.1	WP_086490136.1	WP_013832067.1	WP_007012109.1	WP_068077560.1	WP_067743812.1	THN1_Chr1_03106	WP_043971265.1	WP_008828288.1	ODU80791.1	ODU68161.1	OJX87940.1	WP_098105742.1	WP_054944436.1	WP_054439323.1	WP_097091993.1	WP_082013246.1	WP_067736730.1
	phosphate ABC transporter membrane protein 1	pstA		K02038	WP_052018363.1	WP_059151682.1	WP_028657858.1	WP_039388187.1	WP_011445921.1	WP_086490134.1	WP_041558732.1	WP_007012107.1	WP_084356211.1	WP_067747777.1	THN1_Chr1_03108	WP_043971261.1	WP_069708208.1	ODU80789.1		OJX87938.1	WP_098105740.1	WP_054944434.1	WP_054439328.1	WP_097091995.1	WP_039331325.1	WP_067736725.1
	phosphate ABC transporter membrane protein 2	pstB		K02036	WP_021233597.1	WP_082699755.1	WP_022676278.1	WP_039388185.1	WP_049759521.1	WP_086490133.1	WP_081473936.1	WP_081473936.1	WP_068077581.1	WP_082703738.1	THN1_Chr1_03109	WP_082057528.1	WP_008828291.1	ODU80847.1		OJX88009.1	WP_098105739.1	WP_079731060.1	WP_054439330.1	WP_028055672.1	WP_052241919.1	WP_067736722.1
	phosphate ABC transporter ATP-binding protein	pstC		K02037	WP_021233595.1	WP_059151683.1	WP_022675553.1	WP_039388188.1	WP_011445920.1	WP_086490135.1	WP_013832068.1	WP_007012108.1	WP_068077558.1	WP_082703723.1	THN1_Chr1_03107	WP_043971263.1	WP_008828289.1	ODU80790.1	ODU68148.1	OJX87939.1	WP_098105741.1	WP_054944435.1	WP_054439326.1	WP_097091994.1	WP_039331324.1	WP_067736728.1
	polyphosphate kinase	ppk	2.7.4.1	K00973	WP_021235686.1		WP_022676935.1		WP_011446875.1	WP_086494143.1		WP_007015725.1	WP_068077154.1	WP_067748755.1		WP_043973351.1	WP_069708805.1	ODU80384.1		OJX88118.1	WP_098108321.1				WP_052242755.1
sulphate assimilation	sulfur assimilation and uptake
	sulfate adenylyltransferase small subunit	cysD	2.7.7.4	K00957	WP_021232934.1	WP_059150382.1	WP_022676407.1	WP_084592212.1	WP_011446889.1	WP_086490511.1	WP_007014954.1	WP_007014954.1	WP_068072115.1	WP_067742767.1	THN1_Chr1_00881	WP_043972712.1	WP_008830321.1	ODU80028.1	ODU72119.1	OJX93346.1	WP_098107319.1	WP_054947386.1	WP_082370553.1	WP_097093575.1	WP_082013468.1	WP_067735742.1
	bifunctional enzyme CysN/CysC (Sulfate adenylyltransferase/Adenylyl-sulfate kinase )	cysNC	2.7.7.4/ 2.7.1.25	K00955	WP_021232933.1	WP_059150381.1	WP_022676406.1	WP_039392983.1	WP_011446890.1	WP_086490448.1	WP_013833881.1	WP_007014955.1	WP_068072118.1	WP_067742770.1	THN1_Chr1_00882	WP_043972714.1	WP_008830320.1	ODU80027.1	ODU72118.1	OJX93347.1	WP_098107320.1	WP_054947387.1	WP_054441454.1	WP_097093574.1	WP_039337219.1	WP_067735739.1
	3'(2'), 5'-bisphosphate nucleotidase	cysQ	3.1.3.7	K01082	WP_021232932.1	WP_059150380.1	WP_022676405.1	WP_084592213.1	WP_011907010.1	WP_086490447.1	WP_041559036.1	WP_007014956.1	WP_084355858.1	WP_067742773.1	THN1_Chr2_00847	WP_043972716.1	WP_008830319.1	ODU80025.1	ODU72117.1	OJX93349.1	WP_098107322.1	WP_054947395.1		WP_097093573.1	WP_039334564.1	WP_067735736.1
	bifunctional oligoribonuclease and PAP phosphatase NrnA	nrnA	3.1.3.7	K06881
	thiosulfate/3-mercaptopyruvate sulfurtransferase	sseA	2.8.1.1	K01011	WP_021232896.1	WP_059152689.1	WP_022675168.1	WP_039389227.1	WP_041550367.1	WP_086492669.1	WP_013831827.1	WP_007012454.1	WP_068072723.1	WP_067740950.1	THN1_Chr1_03270	WP_043973811.1	WP_069708511.1	ODU78229.1	ODU67833.1	OJX88654.1	WP_098105731.1	WP_054947138.1	WP_054438357.1	WP_097092433.1	WP_039335116.1	WP_067734289.1
	sulfite reductase (NADPH) flavoprotein alpha-component	cysJ	1.8.1.2	K00380		WP_059149752.1		WP_052322589.1		WP_086491168.1							WP_083274767.1
	sulfite reductase (NADPH) hemoprotein beta-component	cysI	1.8.1.2	K00381	WP_021234757.1	WP_059153463.1	WP_022674674.1	WP_039392628.1	WP_011446200.1	WP_086491538.1	WP_013832300.1	WP_038575683.1	WP_068072705.1	WP_067740963.1	THN1_Chr1_03275	WP_043971000.1	WP_008828735.1	ODU81347.1		OJX88675.1	WP_098105617.1	WP_054946006.1	WP_054435097.1	WP_097091463.1	WP_039335122.1	WP_067733257.1
	adenylylsulfate reductase	cysH	1.8.4.8	K00390	WP_021234759.1	WP_059153461.1	WP_022674676.1	WP_039392626.1	WP_011446202.1	WP_086491536.1	WP_007013541.1	WP_007013541.1	WP_068072701.1	WP_067740967.1	THN1_Chr1_03277	WP_043971004.1	WP_069707431.1	ODU81349.1	ODU67464.1	OJX88677.1	WP_098105615.1	WP_054946004.1		WP_097091461.1	WP_039335126.1	WP_067733259.1
	cysteine synthase A	cysK	2.5.1.47	K01738	WP_021232441.1	WP_059150223.1	WP_022674537.1	WP_039388139.1	WP_011444720.1	WP_086490726.1	WP_013832092.1	WP_007012075.1	WP_068072033.1	WP_067741306.1	THN1_Chr1_00176	WP_043971216.1	WP_008832783.1	ODU80291.1	ODU69283.1	OJX88699.1	WP_098105644.1	WP_054944245.1	WP_054438842.1	WP_097092285.1	WP_039331166.1	WP_067733976.1
	serine O-acetyltransferase	cysE	2.3.1.30	K00640	WP_021235010.1	WP_059149828.1	WP_022676137.1	WP_039394683.1	WP_011444561.1	WP_086490686.1	WP_013833244.1	WP_007011303.1	WP_068074596.1	WP_067741874.1	THN1_Chr1_00348	WP_043975377.1	WP_008828412.1	ODU78599.1		OJX90530.1	WP_098104691.1	WP_054947462.1	WP_054441282.1	WP_097091253.1	WP_039332639.1	WP_067736321.1
	cytochrome c	soxD		K08738	WP_021232877.1	WP_059151394.1	WP_022677023.1	WP_039389149.1	WP_011443695.1	WP_086490670.1	WP_013831791.1	WP_007011779.1	WP_068073269.1	WP_067741726.1	THN1_Chr2_00520	WP_043970011.1	WP_008828080.1	ODU77930.1	ODU70093.1	OJX88349.1	WP_098103880.1	WP_054946180.1	WP_054438084.1	WP_097090761.1	WP_039331978.1	WP_067734710.1
	sulfur-oxidizing protein SoxY	soxY		K17226			WP_022674829.1	WP_039390431.1						WP_067744829.1	THN1_Chr2_00518		WP_069708902.1	ODU81834.1		OJX95280.1					WP_052242513.1
	3-(methylthio)propanoyl-CoA dehydrogenase	dmdC	1.3.8.-	K20035				WP_008642602.1	WP_011443790.1	WP_086490909.1			WP_068070822.1	WP_067746385.1	THN1_Chr1_01201				ODU71878.1						WP_039333192.1
	homoserine O-succinyltransferase	metA	2.3.1.46	K00651	WP_031341269.1		WP_022676502.1		WP_011444345.1	WP_086493184.1				WP_082703451.1	THN1_Chr1_01543				ODU68739.1						WP_039333678.1	WP_067735763.1
Sulfur transfer	GTP 3',8-cyclase	moaA	4.1.99.22	K03639	WP_021233967.1	WP_059151845.1	WP_022678093.1	WP_039390298.1	WP_011444584.1	WP_086492999.1	WP_013831891.1	WP_007013053.1	WP_068075543.1	WP_067742074.1	THN1_Chr1_00323	WP_043971624.1	WP_069708867.1	ODU81505.1	ODU70961.1	OJX89912.1	WP_098105426.1	WP_054947083.1	WP_054437081.1	WP_097091682.1	WP_039332669.1	WP_067734927.1
	sulfur-carrier protein	moaD		K03636	WP_031342085.1	WP_059151844.1	WP_022678094.1	WP_039390300.1	WP_011444585.1	WP_086493000.1	WP_041558697.1	WP_007013054.1	WP_068075540.1	WP_067742071.1	THN1_Chr1_00322	WP_043971622.1	WP_069708868.1	ODU81506.1	ODU70962.1	OJX89913.1	WP_098105425.1	WP_054947082.1	WP_054437078.1	WP_097091382.1	WP_062780459.1	WP_067734926.1
	molybdopterin-synthase adenylyltransferase	moeB	2.7.7.80	K21029	WP_021233527.1	WP_059152312.1	WP_028657803.1	WP_039391522.1	WP_011443665.1	WP_086494315.1	WP_013834278.1	WP_007012251.1	WP_068071474.1	WP_067748072.1	THN1_Chr1_01429	WP_043972357.1	WP_008829127.1		ODU69538.1	OJX89963.1	WP_098104187.1	WP_054945535.1		WP_097090803.1	WP_039333510.1	WP_067732448.1
	molybdopterin synthase catalytic subunit	moaE	2.8.1.12	K03635	WP_031342084.1	WP_059151843.1	WP_022678096.1	WP_039390302.1	WP_011444586.1	WP_086493001.1	WP_013831892.1	WP_081473964.1	WP_068075537.1	WP_067742469.1	THN1_Chr1_00321	WP_043971621.1	WP_069708869.1	ODU81507.1	ODU70963.1	OJX89914.1	WP_098105424.1	WP_054947081.1	WP_054437075.1	WP_097091383.1	WP_039332671.1	WP_067734925.1
	tRNA-uridine 2-sulfurtransferase	mnmA/trmU	2.8.1.13	K00566	WP_021235146.1	WP_059152809.1	WP_022677616.1	WP_039390004.1	WP_011443706.1	WP_086490951.1	WP_013831511.1	WP_007012662.1	WP_068073401.1	WP_067746529.1	THN1_Chr1_01296	WP_043974108.1	WP_069708587.1	ODU85041.1	ODU68542.1	OJX89181.1	WP_098106481.1	WP_054945070.1		WP_097092540.1	WP_039337862.1	WP_067732251.1

## Sheet: C Energy metabolism
C: Energy metabolism
					Locus-Tag
pathway		gene name	EC number	KO	LE124	LL02	B-7	MBES04	DSM12444	P5	PP1Y	US6-1	NBRC107847	Fuk	THN1	P6W	SA1	SCN63-17	SCN66-18	63-713	PC22D	KN65	ST904	Chol11	subter	napht
Ferrous iron oxidation
ubiquinol-cytochrome c reductase cytochrome	iron-sulfur subunit	petA	1.10.2.2	K00411	WP_021236005.1	WP_043978424.1	WP_022678056.1		WP_011444339.1	WP_086493326.1	WP_007012747.1	WP_007012747.1	WP_068076184.1	WP_067744331.1	THN1_Chr1_00780	WP_043978424.1	WP_008830913.1	ODU77924.1		OJX88343.1	WP_098106194.1	WP_054946568.1	WP_054442150.1	WP_097092131.1	WP_039337156.1	WP_067733590.1
	cytochrome b subunit	petB		K00412	WP_021236006.1	WP_043978422.1	WP_022678057.1	WP_039389203.1	WP_011444338.1	WP_086493327.1	WP_013831580.1	WP_007012748.1	WP_068076186.1	WP_067744334.1	THN1_Chr1_00779	WP_043978422.1	WP_008830912.1	ODU77923.1		OJX88342.1	WP_098106199.1	WP_054946569.1		WP_097092130.1	WP_039337158.1	WP_067733592.1
	cytochrome c1 subunit	petC	1.10.2.2	K00413	WP_021236007.1	WP_059152044.1	WP_022678058.1	WP_039389201.1	WP_011444337.1	WP_086493328.1	WP_007012749.1	WP_007012749.1	WP_068076190.1	WP_067744337.1	THN1_Chr1_00778	WP_043978420.1	WP_008830911.1	ODU80124.1		OJX88341.1	WP_098106203.1	WP_054946570.1	WP_054442151.1	WP_097092129.1	WP_039337160.1	WP_067733593.1
NADH dehydrogenase	NADH dehydrogenase		1.6.5.3	K00329	WP_040712669.1	WP_059152146.1		WP_039388671.1	WP_041550510.1		WP_041559236.1		WP_068077901.1	WP_067748300.1	THN1_Chr1_00671	WP_043978987.1	WP_069708338.1	ODU85083.1	ODU70173.1	OJX89140.1	WP_098104487.1			WP_097090681.1
	subunit A	nuoA	1.6.5.3	K00330	WP_021234985.1	WP_043975220.1	WP_022676304.1	WP_039393231.1	WP_011445946.1	WP_086490640.1	WP_007015095.1	WP_007015095.1	WP_068077569.1	WP_067743607.1	THN1_Chr1_03132	WP_043975220.1	WP_036522900.1	ODU82331.1	ODU71474.1	OJX97170.1	WP_098105217.1	WP_007015095.1	WP_054437662.1	WP_097091191.1	WP_039331365.1	WP_067732076.1
	subunit B	nuoB	1.6.5.3	K00331	WP_021234984.1	WP_043975218.1	WP_022676303.1	WP_039393232.1	WP_011445945.1	WP_086490639.1	WP_051010081.1	WP_051010081.1	WP_068077523.1	WP_067743604.1	THN1_Chr1_03131	WP_043975218.1	WP_008833063.1	ODU82330.1	ODU71473.1	OJX97171.1	WP_098105218.1	WP_054948080.1	WP_054437661.1	WP_097091192.1	WP_039331362.1	WP_067732074.1
	subunit C	nuoC	1.6.5.3	K00332	WP_021234983.1	WP_059150044.1	WP_022676302.1	WP_052322494.1	WP_011445944.1	WP_086490638.1	WP_013833772.1	WP_007015097.1	WP_068077525.1	WP_067743601.1	THN1_Chr1_03130	WP_043975217.1	WP_036522903.1	ODU82329.1	ODU71472.1	OJX97172.1	WP_098105219.1	WP_054948081.1	WP_054437660.1	WP_097091193.1	WP_039331361.1	WP_067732073.1
	subunit D	nuoD	1.6.5.3	K00333	WP_021234982.1	WP_082057668.1	WP_022676301.1	WP_039393235.1	WP_011445943.1	WP_086490737.1	WP_013833771.1	WP_013833771.1	WP_068077527.1	WP_067743594.1	THN1_Chr1_03129	WP_082057668.1	WP_036522905.1	ODU82328.1	ODU71471.1	OJX97173.1	WP_098105220.1	WP_054948082.1	WP_054437659.1	WP_097091194.1	WP_039331359.1	WP_067732071.1
	subunit E	nuoE	1.6.5.3	K00334	WP_021234979.1	WP_059150047.1	WP_022676298.1	WP_039393241.1	WP_011445939.1	WP_086490635.1	WP_013833769.1	WP_007015101.1	WP_068077531.1	WP_067743589.1	THN1_Chr1_03126	WP_043975212.1	WP_036522910.1	ODU82326.1	ODU71469.1	OJX97175.1	WP_098105222.1	WP_054948085.1	WP_054437654.1	WP_097091195.1	WP_039331353.1	WP_067732067.1
	subunit F	nuoF	1.6.5.3	K00335	WP_021234978.1	WP_059150048.1	WP_022676297.1	WP_039393244.1	WP_011445938.1	WP_086490634.1	WP_007015102.1	WP_007015102.1	WP_068077533.1	WP_067743586.1	THN1_Chr1_03125	WP_043975210.1	WP_036522913.1	ODU82325.1	ODU71468.1	OJX97176.1	WP_098105223.1	WP_054948086.1		WP_097091196.1	WP_039331352.1	WP_067732065.1
	subunit G	nuoG	1.6.5.3	K00336	WP_021234977.1	WP_059150049.1	WP_022676296.1	WP_039393246.1	WP_011445937.1	WP_086490633.1	WP_013833768.1	WP_038575430.1	WP_068077537.1	WP_067743583.1	THN1_Chr1_03124	WP_043975209.1	WP_069707690.1	ODU82324.1	ODU71467.1	OJX97177.1	WP_098105226.1	WP_054948087.1	WP_054437649.1	WP_097091197.1	WP_039331350.1	WP_067732063.1
	subunit H	nuoH	1.6.5.3	K00337	WP_021234976.1	WP_059150050.1	WP_022676295.1	WP_039393247.1	WP_011445936.1	WP_086490632.1	WP_007015105.1	WP_007015105.1	WP_068077539.1	WP_067743581.1	THN1_Chr1_03123	WP_043975207.1	WP_008833055.1	ODU82323.1	ODU71466.1	OJX97178.1	WP_098105227.1	WP_054948088.1	WP_054437647.1	WP_097091198.1	WP_039331349.1	WP_067732062.1
	subunit I	nuoI	1.6.5.3	K00338	WP_021234975.1	WP_043975206.1	WP_022676294.1	WP_039393248.1	WP_011445935.1	WP_086490631.1	WP_007015106.1	WP_007015106.1	WP_068077541.1	WP_067743578.1	THN1_Chr1_03122	WP_043975206.1	WP_008833054.1	ODU82322.1	ODU71465.1	OJX97179.1	WP_098105228.1	WP_007015106.1	WP_054437645.1	WP_097091199.1	WP_039331348.1	WP_067732060.1
	subunit J	nuoJ	1.6.5.3	K00339	WP_021234974.1	WP_059150051.1	WP_022676293.1	WP_039393250.1	WP_011445934.1	WP_086490630.1	WP_007015107.1	WP_007015107.1	WP_068077543.1	WP_067743575.1	THN1_Chr1_03121	WP_043975205.1	WP_008833053.1	ODU82321.1	ODU71464.1	OJX97180.1	WP_098105229.1	WP_054948089.1	WP_054437644.1	WP_097091200.1	WP_039331347.1	WP_067732058.1
	subunit K	nuoK	1.6.5.3	K00340	WP_021234973.1	WP_043975203.1	WP_022676292.1	WP_039393252.1	WP_011445933.1	WP_054437643.1	WP_007015108.1	WP_007015108.1	WP_068077545.1	WP_067743574.1	THN1_Chr1_03120	WP_043975203.1	WP_008833052.1	ODU82320.1	ODU71463.1	OJX97181.1	WP_098105230.1	WP_007015108.1	WP_054437643.1	WP_037463269.1	WP_011445933.1	WP_067732056.1
	subunit L	nuoL	1.6.5.3	K00341	WP_021234972.1	WP_059150052.1	WP_022676291.1	WP_039393254.1	WP_011445932.1	WP_086490629.1	WP_013833767.1	WP_007015109.1	WP_068077547.1	WP_067743571.1	THN1_Chr1_03119	WP_043975202.1	WP_069707691.1	ODU82319.1	ODU71462.1	OJX97182.1	WP_098105231.1	WP_054948090.1		WP_097091201.1	WP_039331344.1	WP_067732054.1
	subunit M	nuoM	1.6.5.3	K00342	WP_031342669.1	WP_059150749.1	WP_022676290.1	WP_039395335.1	WP_011445931.1	WP_086490736.1	WP_013833766.1	WP_038576845.1	WP_068077549.1	WP_067743568.1	THN1_Chr1_03118	WP_043975422.1	WP_036523402.1	ODU82318.1	ODU68156.1	OJX97183.1	WP_098105232.1	WP_054948130.1	WP_054437687.1	WP_097091202.1	WP_039331343.1	WP_067732133.1
	subunit N	nuoN	1.6.5.3	K00343	WP_021234970.1	WP_059150053.1	WP_022676289.1	WP_039393256.1	WP_011445930.1	WP_086490628.1	WP_007015111.1	WP_007015111.1	WP_068077551.1	WP_067743564.1	THN1_Chr1_03117	WP_043975200.1	WP_036522929.1	ODU82317.1	ODU68155.1	OJX97184.1	WP_098105233.1	WP_054948091.1	WP_054437642.1	WP_097091203.1	WP_039331340.1	WP_067732052.1
cbb3-type cytochrome c oxidase	subunit I	ccoN	1.9.3.1	K00404			WP_022676400.1	WP_039389680.1	WP_011446220.1		WP_013831607.1	WP_007012757.1	WP_068072139.1	WP_067744967.1	THN1_Chr1_03295	WP_043978525.1	WP_036525759.1	ODU82667.1	ODU71614.1	OJX89563.1	WP_098104764.1	WP_054948312.1			WP_039335153.1	WP_067738413.1
	subunit II, cytochrome c subunit	ccoO	1.9.3.1	K00405			WP_022676399.1	WP_039389679.1	WP_011446219.1		WP_013831608.1	WP_007012758.1	WP_068072141.1	WP_067744964.1	THN1_Chr1_03294	WP_043978522.1	WP_008828423.1	ODU82666.1	ODU71613.1	OJX89564.1	WP_098104765.1	WP_054948311.1			WP_039335152.1	WP_067738416.1
	subunit IV	ccoQ	1.9.3.1	K00407			WP_022676398.1	WP_039389678.1	WP_011446218.1		WP_013831609.1	WP_007012759.1	WP_068072146.1	WP_067744962.1	THN1_Chr1_03293	WP_043978519.1	WP_008828422.1		ODU71612.1		WP_098104766.1	WP_054948310.1			WP_039335150.1	WP_067738419.1
	subunit III	ccoP	1.9.3.1	K00406			WP_022676397.1	WP_052322066.1	WP_011446217.1		WP_013831610.1	WP_007012760.1	WP_068072150.1	WP_067744960.1	THN1_Chr1_03292	WP_043978516.1	WP_069708541.1	ODU82664.1	ODU71611.1	OJX89566.1	WP_098104767.1	WP_054948309.1			WP_039335148.1	WP_067738423.1
polyphosphate kinase		ppk	2.7.4.1	K00937	WP_081673902.1	WP_059151665.1	WP_028658069.1	WP_084591907.1		WP_086490116.1	WP_013832082.1	WP_007012087.1	WP_068077911.1	WP_067742578.1	THN1_Chr1_03390		WP_036526288.1	ODU78232.1	ODU70834.1	OJX88651.1	WP_098105720.1	WP_054944234.1		WP_097090863.1	WP_082013487.1	WP_067734129.1
inorganic pyrophosphatase		ppa	3.6.1.1	K01507	WP_021232904.1	WP_059152671.1	WP_022674520.1	WP_039389216.1	WP_011443954.1	WP_086492677.1	WP_007012444.1	WP_007012444.1	WP_068070874.1	WP_067746671.1	THN1_Chr1_01461	WP_043973765.1	WP_008832446.1	ODU80516.1	ODU67879.1	OJX95921.1	WP_098103900.1	WP_007012444.1	WP_054438342.1	WP_097090516.1	WP_039333549.1	WP_067734298.1
K(+)-stimulated pyrophosphate-energized sodium pump		hppA	3.6.1.1	K15987	WP_021234567.1	WP_059150339.1	WP_022676132.1	WP_039392995.1	WP_041550184.1	WP_086490427.1	WP_013833865.1	WP_007014973.1	WP_068073914.1	WP_067742319.1	THN1_Chr1_00168	WP_043972775.1	WP_008829496.1	ODU81597.1		OJX92928.1	WP_098105107.1	WP_054944750.1		WP_097092535.1	WP_039336660.1	WP_067733680.1
cytochrome bo3 ubiquinol oxidase	subunit II	cyoA	1.10.3.-	K02297	WP_052018304.1	WP_082699784.1	WP_022677269.1	WP_039391055.1		WP_086494075.1	WP_013833006.1	WP_007011766.1		WP_067747546.1			WP_069708546.1	ODU83793.1	ODU67568.1	OJX92626.1	WP_098104780.1	WP_054946743.1	WP_054440172.1	WP_097092750.1		WP_067734372.1
	subunit I	cyoB	1.10.3.-	K02298	WP_031341425.1	WP_059152178.1	WP_051146403.1	WP_052322236.1		WP_086494076.1	WP_013833005.1	WP_007011767.1		WP_067747544.1			WP_069709247.1	ODU83794.1		OJX92625.1	WP_098104781.1	WP_054946742.1	WP_054440174.1	WP_097091393.1		WP_067734373.1
	subunit III	cyoC	1.10.3.-	K02299	WP_031341424.1	WP_059152086.1	WP_022677271.1	WP_039391054.1		WP_086494083.1	WP_007011768.1	WP_007011768.1	WP_084355818.1	WP_067747542.1			WP_069708545.1	ODU83795.1		OJX92624.1	WP_098104782.1	WP_054946741.1	WP_054440176.1	WP_097091392.1		WP_067734374.1
	subunit IV	cyoD	1.10.3.-	K02300	WP_081673866.1	WP_059152085.1	WP_022677272.1	WP_084592151.1		WP_086494077.1	WP_041558897.1	WP_038576294.1		WP_067747580.1			WP_008831373.1	ODU83796.1		OJX92623.1	WP_098104783.1	WP_054946740.1	WP_054440178.1	WP_097091391.1		WP_067734375.1
	heme o synthase	cyoE	2.5.1.141	K02257	WP_021233976.1	WP_059152140.1	WP_028657435.1	WP_039392074.1	WP_011444574.1	WP_086493061.1	WP_013831882.1	WP_038575886.1	WP_068075571.1	WP_067742094.1	THN1_Chr1_00333	WP_043971639.1	WP_069708863.1	ODU81498.1	ODU70954.1	OJX89904.1	WP_098105438.1	WP_054947091.1	WP_054437104.1	WP_097092447.1	WP_039332654.1	WP_067734936.1
cytochrome bd ubiquinol oxidase	subunit I	cydA	1.10.3.14	K00425	WP_017980835.1		WP_022674872.1	WP_039389668.1	WP_011444684.1	WP_010338382.1	WP_013831618.1	WP_007012771.1	WP_068073718.1	WP_067744037.1	THN1_Chr1_00216	WP_043976643.1	WP_010338382.1	ODU84103.1	ODU69943.1	OJX93656.1	WP_098106065.1	WP_054946964.1	WP_054442155.1		WP_039332823.1	WP_067734031.1
	subunit II	cydB	1.10.3.14	K00426	WP_017980834.1		WP_022674873.1	WP_039389666.1	WP_011444685.1	WP_010338381.1	WP_013831617.1	WP_007012770.1	WP_068073720.1	WP_067744034.1	THN1_Chr1_00214	WP_043979290.1	WP_010338381.1	ODU84104.1	ODU69942.1	OJX93657.1	WP_098106062.1	WP_054946965.1	WP_054442156.1		WP_039332824.1	WP_067734032.1
cytochrome c oxidase	subunit I	coxA	1.9.3.1	K02274	WP_021233977.1	WP_059151852.1	WP_022676871.1	WP_039390197.1	WP_011444573.1	WP_086492991.1	WP_013831881.1	WP_007011775.1	WP_068075574.1	WP_067742100.1	THN1_Chr1_00334	WP_043971640.1	WP_008831552.1	ODU81497.1	ODU70953.1	OJX89903.1	WP_098105439.1	WP_054946734.1	WP_054437107.1	WP_097090765.1	WP_039332652.1	WP_067734937.1
	subunit II	coxB		K02275	WP_040713183.1	WP_059151853.1	WP_022676870.1	WP_052322130.1	WP_049759313.1	WP_086492990.1	WP_007011774.1	WP_007011774.1	WP_068075761.1	WP_067742103.1	THN1_Chr1_00335	WP_043971641.1	WP_069708862.1	ODU81496.1	ODU70952.1	OJX89902.1	WP_098105573.1	WP_054946735.1	WP_054437109.1	WP_097090766.1	WP_082013308.1	WP_067734938.1
	subunit III	coxC		K02276	WP_021233973.1	WP_059152139.1	WP_022674741.1	WP_039390199.1	WP_011444577.1	WP_086492993.1	WP_007011776.1	WP_007011776.1	WP_068075561.1	WP_067742089.1	THN1_Chr1_00330	WP_043971852.1	WP_008831555.1	ODU81499.1	ODU71132.1	OJX90024.1	WP_098105436.1	WP_054946732.1	WP_054437098.1	WP_097090763.1	WP_039332657.1	WP_067734935.1
	assembly protein subunit 11	ctaG		K02258	WP_021233974.1	WP_059151851.1	WP_022674740.1	WP_052322131.1	WP_011444576.1	WP_086492992.1	WP_013831883.1	WP_007013045.1	WP_068075564.1	WP_067742474.1	THN1_Chr1_00331	WP_043971637.1	WP_069708864.1	ODU81531.1	ODU70955.1	OJX89905.1	WP_098105437.1	WP_054947090.1	WP_054437101.1	WP_097092446.1	WP_039332656.1	WP_067734974.1
	assembly protein subunit 15	ctaA		K02259	WP_031342633.1	WP_059152957.1	WP_082209009.1	WP_052322094.1	WP_011446925.1	WP_086490867.1	WP_013834511.1	WP_013834511.1	WP_068071486.1	WP_067746619.1	THN1_Chr1_00931	WP_043974557.1	WP_008831263.1	ODU85023.1	ODU69621.1	OJX89199.1	WP_098106661.1	WP_082430948.1	WP_054442087.1	WP_097092070.1	WP_052242166.1	WP_067732206.1
	F1 subcomplex beta subunit	atpD	3.6.3.14	K02112	WP_021234493.1	WP_059150005.1	WP_022676816.1	WP_039393167.1	WP_011446044.1	WP_086490359.1	WP_013833813.1	WP_007015045.1	WP_068073008.1	WP_067747090.1	THN1_Chr1_03246	WP_043975268.1	WP_008830029.1	ODU84438.1	ODU68621.1	OJX92979.1	WP_098105172.1	WP_054948043.1	WP_054441611.1	WP_097092011.1	WP_039335064.1	WP_067735361.1
	F1 subcomplex gamma subunit	atpG	3.6.3.14	K02115	WP_021234492.1	WP_059150006.1	WP_022676817.1	WP_039393169.1	WP_011446043.1	WP_086490358.1	WP_007015046.1	WP_007015046.1	WP_068073010.1	WP_067747089.1	THN1_Chr1_03245	WP_043975267.1	WP_008830030.1	ODU84439.1	ODU68620.1	OJX92980.1	WP_098105173.1	WP_054948044.1	WP_054441613.1	WP_097092010.1	WP_039335060.1	WP_067735358.1
	F1 alpha subunit	atpA	3.6.3.14	K02111	WP_021234491.1	WP_059150007.1	WP_022676818.1	WP_039393170.1	WP_011446042.1	WP_086490357.1	WP_007015047.1	WP_007015047.1	WP_068073012.1	WP_067747088.1	THN1_Chr1_03244	WP_043975266.1	WP_008830031.1	ODU84440.1	ODU71547.1	OJX92981.1	WP_098105174.1	WP_054948045.1		WP_097092009.1	WP_039335058.1	WP_067735355.1
	F1 delta subunit	atpH	3.6.3.14	K02113	WP_021234490.1	WP_059150008.1	WP_022676819.1	WP_039393171.1	WP_041551112.1	WP_086490356.1	WP_041559028.1	WP_007015048.1	WP_068073109.1	WP_067747087.1	THN1_Chr1_03243	WP_043975265.1	WP_008830032.1	ODU84441.1	ODU71546.1	OJX92982.1	WP_098105175.1	WP_054948046.1	WP_054441615.1	WP_097092851.1	WP_039335249.1	WP_067735351.1
	F0 subunit b	atpF	3.6.3.14	K02109	WP_021233349.1	WP_059150632.1	WP_022677865.1	WP_039394297.1	WP_011444976.1	WP_086493450.1	WP_007013776.1	WP_007013776.1	WP_068077846.1	WP_067745017.1	THN1_Chr1_01986	WP_082057812.1	WP_008833281.1	ODU82497.1	ODU71412.1	OJX92201.1	WP_098105029.1	WP_054947775.1	WP_054439784.1	WP_097091936.1	WP_039334263.1	WP_084384728.1
	F0 subunit c	atpE	3.6.3.14	K02110	WP_007013775.1	WP_007678253.1	WP_022677864.1	WP_039394300.1	WP_011444975.1	WP_007013775.1	WP_007013775.1	WP_007013775.1	WP_068077849.1	WP_067745022.1	THN1_Chr1_01985	WP_007678253.1	WP_008833283.1	ODU82532.1	ODU71414.1	OJX92392.1	WP_067538277.1	WP_007013775.1	WP_054439786.1	WP_021240110.1	WP_011444975.1	WP_008833283.1
	F0 subunit a	atpB	3.6.3.14	K02108	WP_021233351.1	WP_059150826.1	WP_022677863.1	WP_039394302.1	WP_011444974.1	WP_021233351.1	WP_013832666.1	WP_038577069.1	WP_068077855.1	WP_067745390.1	THN1_Chr1_01984	WP_043977625.1	WP_008833284.1	ODU82499.1	ODU71415.1	OJX92203.1	WP_098105027.1	WP_054947781.1	WP_054439788.1	WP_097091938.1	WP_039334268.1	WP_067732785.1
	ATP synthase protein I	atpI		K02116	WP_021233352.1	WP_059150633.1	WP_022677862.1	WP_039394305.1	WP_011444973.1	WP_086493426.1	WP_007013773.1	WP_007013773.1	WP_068077858.1	WP_067745025.1	THN1_Chr1_01983	WP_043977512.1	WP_008833285.1	ODU82500.1	ODU71416.1	OJX92204.1	WP_098105026.1	WP_054947774.1	WP_054439790.1	WP_097092837.1	WP_039334269.1	WP_067732784.1
Other redox reactions connected to the quinol pool
electron transfer flavoprotein	alpha subunit	etfA		K03521	WP_021234456.1	WP_059152816.1		WP_039389742.1	WP_011444118.1	WP_086490944.1	WP_013831505.1	WP_007012654.1	WP_068073293.1	WP_067742885.1	THN1_Chr1_00849	WP_043974125.1	WP_004206977.1	ODU80822.1		OJX87973.1	WP_098106465.1	WP_054948484.1	WP_054442101.1	WP_097092701.1	WP_039337173.1	WP_067732258.1
	beta subunit	etfB		K03522	WP_021234455.1	WP_059152815.1		WP_039390013.1	WP_011444119.1	WP_086490945.1	WP_013831506.1	WP_007012655.1	WP_068073291.1	WP_067742882.1	THN1_Chr1_00770	WP_043974122.1	WP_004206978.1	ODU80821.1	ODU67178.1	OJX87972.1	WP_098106467.1	WP_054948485.1		WP_097091096.1	WP_039337171.1	WP_067732257.1

## Sheet:  D Cell mobility & chemotaxis
D: Cell mobility and chemotaxis
					Locus_Tag
pathway	name	gene name	EC number	KO	LE124	LL02	B-7	MBES04	DSM12444	P5	PP1Y	US6-1	NBRC107847	Fuk	THN1	P6W	SA1	SCN63-17	SCN66-18	63-713	PC22D	KN65	ST904	Chol11	subter	napht
flagella assembly
	flagella basal body P-ring formation protein FlgA	flgA		K02386	WP_021233284.1	WP_059152291.1							WP_084356240.1		THN1_Chr1_00541				ODU70214.1		WP_098104142.1			WP_097092874.1	WP_039336148.1
	flagellar basal-body rod protein FlgB	flgB		K02387	WP_021233281.1	WP_059152288.1	WP_022676873.1	WP_039388339.1		WP_086492898.1	WP_013834316.1	WP_007012298.1	WP_068078166.1	WP_067748414.1	THN1_Chr1_00545			ODU82674.1	ODU70211.1	OJX89556.1	WP_098104140.1	WP_007012298.1	WP_054436636.1	WP_097092167.1	WP_039336152.1	WP_067732495.1
	flagellar basal-body rod protein FlgC	flgC		K02388	WP_031341728.1	WP_043972424.1	WP_028658011.1	WP_039388341.1		WP_086492954.1	WP_007012299.1	WP_007012299.1	WP_068078148.1	WP_082703771.1	THN1_Chr1_00546			ODU82675.1	ODU70210.1	OJX89555.1	WP_098104139.1	WP_054945497.1	WP_054436638.1	WP_097092168.1	WP_039336154.1	WP_067732496.1
	Flagellar hook capping protein	flgD		K02389	WP_021233279.1	WP_059152287.1	WP_022676875.1	WP_039388343.1		WP_086492897.1	WP_013834317.1	WP_007012300.1	WP_068078147.1	WP_067748370.1	THN1_Chr1_00547			ODU82676.1		OJX89554.1	WP_098104138.1	WP_054945496.1	WP_054436640.1	WP_097092169.1	WP_039336156.1	WP_067732497.1
	flagellar hook-basal body protein	flgE		K02390	WP_021233059.1	WP_059152286.1	WP_022676876.1	WP_039388345.1		WP_086491323.1	WP_013834318.1	WP_007012301.1	WP_068078145.1	WP_067748369.1	THN1_Chr1_00548		WP_069708458.1	ODU82677.1	ODU70208.1	OJX89553.1	WP_098104137.1	WP_054945495.1	WP_054436642.1	WP_097092170.1	WP_039336157.1	WP_067732498.1
	flagellar hook-basal body protein	flgF		K02391	WP_021233277.1	WP_059152562.1	WP_022676877.1	WP_039388346.1		WP_086492895.1	WP_013834319.1	WP_007012302.1	WP_068078143.1	WP_067748367.1	THN1_Chr1_00549		WP_008830467.1	ODU82678.1	ODU70207.1	OJX89552.1	WP_098104136.1	WP_054945494.1	WP_054436644.1	WP_097092171.1	WP_039336159.1	WP_067732499.1
	flagellar basal-body rod protein FlgG, Gram-negative bacteria	flgG		K02392	WP_021233276.1	WP_059152285.1	WP_022676878.1	WP_039388352.1		WP_086492894.1	WP_013834320.1	WP_038576127.1	WP_068078140.1	WP_067748365.1	THN1_Chr1_00551		WP_069708463.1	ODU82679.1	ODU70206.1	OJX89551.1	WP_098104135.1	WP_054945493.1	WP_054436646.1	WP_097092172.1	WP_039336161.1	WP_067732500.1
	Flagellar basal body L-ring protein	flgH		K02393	WP_031341726.1	WP_059152284.1	WP_028658012.1	WP_052321935.1		WP_086492893.1	WP_013834321.1	WP_038577597.1	WP_084356238.1	WP_082703770.1	THN1_Chr1_00552		WP_008830470.1	ODU82680.1	ODU70237.1	OJX89550.1	WP_098104411.1	WP_054945555.1	WP_054436665.1	WP_097092876.1	WP_052242568.1	WP_067732501.1
	Flagellar basal-body P-ring protein	flgI		K02394	WP_021233274.1	WP_059152283.1	WP_043609634.1	WP_052322306.1		WP_086492892.1	WP_086000039.1	WP_007012305.1	WP_068078137.1	WP_067748361.1	THN1_Chr1_00553		WP_069708450.1	ODU82681.1	ODU70205.1	OJX89549.1	WP_098104134.1	WP_054945492.1	WP_054437872.1	WP_097092173.1	WP_039336163.1	WP_067732535.1
	flagellar rod assembly protein/muramidase FlgJ	flgJ		K02395	WP_031341723.1			WP_039388356.1		WP_086492891.1	WP_013834323.1	WP_007012306.1	WP_068078134.1					ODU82719.1		OJX89739.1	WP_098104133.1	WP_054945491.1	WP_082370277.1	WP_097092174.1		WP_084384691.1
	flagellar hook-associated protein FlgK	flgK		K02396	WP_021233272.1	WP_059152281.1	WP_022676882.1			WP_086492890.1	WP_013834324.1	WP_007012307.1	WP_068078131.1	WP_067748357.1	THN1_Chr1_00555			ODU82682.1	ODU70203.1	OJX89548.1	WP_098104132.1	WP_054945490.1	WP_054436648.1	WP_097092175.1	WP_039336168.1	WP_067732502.1
	flagellar hook-associated protein 3	flgL		K02397								WP_007012308.1			THN1_Chr1_00556				ODU70202.1		WP_098104131.1	WP_054945489.1		WP_097092176.1	WP_039336170.1	WP_067732503.1
	flagellar biosynthesis protein FlhA	flhA		K02400	WP_052018350.1	WP_059152293.1	WP_022674686.1	WP_039388322.1		WP_086492957.1	WP_007012291.1	WP_007012291.1	WP_068078173.1	WP_067748380.1	THN1_Chr1_00537		WP_069708441.1	ODU82670.1	ODU70218.1	OJX89560.1	WP_098104144.1	WP_054945503.1	WP_054436661.1	WP_097092162.1	WP_039336142.1	WP_067732490.1
	flagellar biosynthesis protein FlhB	flhB		K02401	WP_021233248.1	WP_059152261.1	WP_022678598.1	WP_039388389.1		WP_086492866.1	WP_007012327.1	WP_007012327.1	WP_068077928.1	WP_067748319.1	THN1_Chr1_00580		WP_069708451.1	ODU82701.1	ODU70185.1	OJX89529.1	WP_098103980.1	WP_054945470.1	WP_054437874.1	WP_097092147.1	WP_039336197.1	WP_067732520.1
	RNA polymerase sigma factor for flagellar operon FliA	fliA		K02405	WP_021233289.1	WP_059152294.1	WP_022674685.1	WP_039388320.1	WP_011446713.1	WP_086492903.1	WP_013834311.1	WP_007012290.1	WP_068078421.1	WP_067748382.1	THN1_Chr1_00536	WP_052505595.1	WP_008833134.1	ODU82715.1	ODU70219.1	OJX89743.1	WP_098104145.1	WP_054945504.1	WP_054436626.1	WP_097092161.1	WP_039336140.1	WP_067732489.1
	flagellar hook-associated protein 2	fliD		K02407	WP_021233247.1	WP_059152260.1	WP_022678597.1	WP_039388391.1		WP_086492865.1	WP_013834340.1	WP_007012328.1	WP_068077926.1	WP_067748317.1	THN1_Chr1_00581			ODU82702.1	ODU70184.1	OJX89528.1	WP_098103979.1	WP_054945469.1	WP_054436905.1	WP_097092145.1	WP_039336198.1	WP_067732521.1
	flagellar hook-basal body complex protein FliE	filE		K02408	WP_021233262.1	WP_059152561.1	WP_022675422.1	WP_039388367.1		WP_086492880.1	WP_007012313.1	WP_007012313.1	WP_068077966.1	WP_067748345.1	THN1_Chr1_00564			ODU80009.1	ODU70197.1	OJX89542.1	WP_098103992.1	WP_054945484.1	WP_054436933.1	WP_097092158.1	WP_039330840.1	WP_067732508.1
	flagellar M-ring protein FliF	filF		K02409	WP_021233261.1	WP_059152273.1	WP_022675421.1	WP_039388369.1		WP_086492879.1	WP_013834331.1	WP_007012314.1	WP_068077964.1	WP_067748343.1	THN1_Chr1_00565		WP_069708443.1	ODU82689.1	ODU70196.1	OJX89541.1	WP_098103991.1	WP_054945483.1	WP_054437854.1	WP_097092157.1	WP_039336181.1	WP_067732509.1
	flagellar motor switch protein FliG	fliG		K02410	WP_031341717.1	WP_059152272.1	WP_028657629.1	WP_039388371.1		WP_086492878.1	WP_013834332.1	WP_007012315.1	WP_068077962.1	WP_067748341.1	THN1_Chr1_00566		WP_036527424.1	ODU82721.1	ODU70195.1	OJX89737.1	WP_098103990.1	WP_054945482.1	WP_054436931.1	WP_097092156.1	WP_052242569.1	WP_067732510.1
	flagellar FliL protein	fliL		K02415	WP_081673930.1	WP_059152267.1		WP_039388379.1		WP_086492872.1	WP_041559126.1	WP_007012320.1	WP_068077948.1	WP_067748330.1	THN1_Chr1_00573			ODU82694.1	ODU70191.1	OJX89536.1	WP_098103986.1	WP_054945477.1	WP_054436919.1	WP_097092153.1	WP_039336187.1	WP_067732515.1
	flagellar motor switch protein FliM	fliM		K02416				WP_039391554.1			WP_013834337.1	WP_007012321.1					WP_069708462.1		ODU70190.1			WP_054945476.1		WP_097092869.1	WP_039336189.1	WP_067732536.1
	flagellar motor switch protein FliN/FliY	fliN/fliNY		K02417	WP_021233253.1	WP_059152265.1	WP_022678603.1	WP_039388380.1		WP_086492871.1	WP_007012322.1	WP_007012322.1	WP_068077942.1	WP_067748326.1	THN1_Chr1_00575		WP_008831931.1	ODU82696.1	ODU70189.1	OJX89534.1	WP_098103985.1	WP_054945475.1	WP_054436914.1	WP_097092152.1	WP_039336191.1	WP_067732516.1
	flagellar protein FliO/FliZ	fliO/fliOZ		K02418		WP_059152264.1							WP_068077938.1									WP_054945474.1		WP_097092151.1		WP_067732517.1
	flagellar biosynthetic protein FliP	fliP		K02419	WP_021233251.1	WP_059152263.1	WP_082209357.1	WP_039388383.1		WP_086492869.1	WP_007012324.1	WP_007012324.1	WP_068077935.1	WP_067748410.1	THN1_Chr1_00577		WP_069708453.1	ODU82698.1	ODU70234.1	OJX89532.1	WP_098103983.1	WP_079730351.1	WP_054436909.1	WP_097092150.1	WP_052242576.1	WP_084384692.1
	flagellar biosynthetic protein FliQ	fliQ		K02420		WP_043980434.1	WP_022678600.1			WP_086492868.1	WP_007012325.1	WP_007012325.1	WP_068077933.1		THN1_Chr1_00578			ODU80908.1		OJX89531.1	WP_098103982.1	WP_054945472.1	WP_054436907.1	WP_097092149.1	WP_039336195.1	WP_067732518.1
	flagellar biosynthetic protein FliR	fliR		K02421	WP_081673929.1	WP_059152262.1	WP_022678599.1	WP_039388387.1		WP_086492867.1	WP_007012326.1	WP_007012326.1	WP_068077931.1	WP_067748320.1	THN1_Chr1_00579		WP_008832786.1	ODU82700.1	ODU70186.1	OJX89530.1	WP_098103981.1	WP_054945471.1	WP_082370354.1	WP_097092148.1	WP_039336196.1	WP_067732519.1
	Flagellar motor protein	motB		K02557	WP_021233039.1	WP_059152278.1	WP_022676885.1	WP_039388361.1		WP_086492887.1	WP_013834327.1	WP_007012310.1	WP_068078122.1	WP_067748351.1	THN1_Chr1_00558		WP_069708454.1	ODU82685.1	ODU70200.1	OJX89545.1	WP_098104129.1	WP_054945487.1	WP_054436654.1	WP_097092178.1	WP_039336174.1	WP_067732505.1
	Flagellar motor component MotA	motA		K02556	WP_021233270.1	WP_059152279.1	WP_022676884.1	WP_039388360.1		WP_086492888.1	WP_013834326.1	WP_007012309.1	WP_068078125.1	WP_067748353.1	THN1_Chr1_00557		WP_008832795.1	ODU82684.1	ODU70201.1	OJX89546.1	WP_098104130.1	WP_054945488.1	WP_054436652.1	WP_097092177.1	WP_039336172.1	WP_067732504.1
chemotaxis
	two-component system, chemotaxis family, response regulator CheY	cheY		K03413	WP_021233047.1		WP_022677527.1	WP_039393349.1		WP_086491332.1	WP_013833019.1	WP_013833019.1	WP_084355887.1	WP_082703769.1	THN1_Chr1_00137			ODU83831.1	ODU72262.1	OJX89736.1	WP_098105264.1	WP_013833019.1	WP_054437898.1	WP_097090982.1	WP_039336573.1	WP_082010295.1
	two-component system, chemotaxis family, sensor histine kinase	cheA	2.7.13.3	K03407	WP_021233046.1			WP_039392558.1		WP_086491333.1	WP_041558898.1	WP_007011750.1	WP_068072507.1	WP_067748309.1	THN1_Chr1_00138		WP_069710035.1	ODU83830.1	ODU70180.1	OJX92586.1	WP_098105263.1	WP_054946333.1	WP_054435949.1	WP_097092681.1	WP_039336204.1	WP_067733999.1
	chemotaxis protein methyltransferase	cheR	2.1.1.80	K00575	WP_021235827.1	WP_059151553.1	WP_022677529.1	WP_039392559.1		WP_086491031.1	WP_013833017.1	WP_007011749.1	WP_068072504.1	WP_067748308.1	THN1_Chr1_00143		WP_008828866.1	ODU81874.1	ODU69427.1	OJX89520.1	WP_098105771.1	WP_054946073.1	WP_054436825.1	WP_097090984.1	WP_039336206.1	WP_067733998.1
	Methyl-accepting chemotaxis protein	mcp		K03406	WP_021236017.1		WP_022676188.1	WP_052322113.1	WP_011446461.1	WP_086491310.1	WP_013833744.1	WP_007014123.1	WP_068076422.1	WP_067744209.1	THN1_Chr1_00506		WP_069710031.1	ODU78693.1		OJX92745.1	WP_098104551.1	WP_054947365.1	WP_054441943.1	WP_097091672.1	WP_039331562.1	WP_067732008.1

## Sheet: E Degradation
E: Degradation of fatty acid, benzoate, aromatic compounds, aminobenzoate and chlorocyclohexane, chlorobenzene and other xenobiotic compounds.
pathway	name	gene name	EC number	KO	LE124	LL02	B-7	MBES04	DSM12444	P5	PP1Y	US6-1	NBRC107847	Fuk	THN1	P6W	SA1	SCN63-17	SCN66-18	63-713	PC22D	KN65	ST904	Chol11	subter	napht
fatty acid degradation
	long-chain acyl-CoA synthetase	fadD	6.2.1.3	K01897	WP_021233617.1	WP_059152797.1	WP_028657373.1	WP_039388718.1	WP_011443854.1	WP_086490760.1	WP_013831497.1	WP_007011405.1	WP_068076759.1	WP_067742670.1	THN1_Chr1_01128	WP_043974077.1	WP_008832269.1	ODU85067.1		OJX89156.1	WP_098104970.1	WP_054944663.1	WP_054440032.1	WP_097091146.1	WP_039333081.1	WP_067732220.1
	acyl-CoA dehydrogenase	acd	1.3.8.7	K00249	WP_021233700.1	WP_007682027.1	WP_022677725.1	WP_039393654.1	WP_011445355.1	WP_086490709.1	WP_013833222.1	WP_007011330.1	WP_068071696.1	WP_067744571.1	THN1_Chr1_02446	WP_043970761.1	WP_008830586.1	ODU79325.1	ODU69843.1	OJX89848.1	WP_098104395.1	WP_054945307.1	WP_054440743.1	WP_097092960.1	WP_039335183.1	WP_067734904.1
	enoyl-CoA hydratase	paaF/echA	4.2.1.17	K01692	WP_021234609.1	WP_059149768.1	WP_022674927.1	WP_039389496.1	WP_011444518.1	WP_086490674.1	WP_007011328.1	WP_007011328.1	WP_068071542.1	WP_067741009.1	THN1_Chr2_00801	WP_043969970.1	WP_008833369.1	ODU77270.1	ODU68352.1	OJX89859.1	WP_098105003.1	WP_054945308.1	WP_054438750.1	WP_097092819.1	WP_039334313.1	WP_067734905.1
	acetyl-CoA C-acetyltransferase	atoB	2.3.1.9	K00626	WP_021234427.1	WP_013054067.1	WP_022676306.1	WP_039387977.1	WP_011444468.1	WP_086490641.1	WP_013832567.1	WP_007011398.1	WP_036523940.1	WP_067741003.1	THN1_Chr2_00806	WP_043969969.1	WP_008833065.1	ODU76980.1	ODU67919.1	OJX89650.1	WP_061939684.1	WP_054945786.1	WP_054437250.1	WP_097091524.1	WP_039331369.1	WP_067732078.1
	glutaryl-CoA dehydrogenase	gcdH	1.3.8.6	K00252			WP_022674968.1		WP_011906666.1			WP_007014047.1		WP_067745882.1	THN1_Chr2_00148				ODU69322.1		WP_098108445.1				WP_039338539.1	WP_067732383.1
	3-phenylpropionate/trans-cinnamate dioxygenase ferredoxin reductase component	hcaD	1.18.1.3	K00529	WP_021234344.1	WP_059152068.1	WP_022674530.1	WP_039389631.1	WP_010891000.1	WP_037508656.1	WP_013831636.1	WP_007012794.1	WP_068076966.1	WP_067746633.1	THN1_Chr1_01099	WP_043978481.1	WP_036525000.1	ODU78973.1	ODU68265.1	OJX90904.1	WP_066762556.1	WP_054945209.1	WP_054441140.1	WP_097091398.1	WP_010891000.1	WP_067733519.1
benzoate degradation
	protocatechuate 4,5-dioxygenase, alpha chain	ligA	1.13.11.8	K04100	WP_040713606.1	WP_059151174.1	WP_022677414.1	WP_039390731.1	WP_011446453.1	WP_086491583.1	WP_013836799.1	WP_007014533.1	WP_068074802.1	WP_067743872.1	THN1_Chr1_00495	WP_043970454.1		ODU78844.1	ODU70976.1	OJX89927.1		WP_054945399.1	WP_054438141.1		WP_039336081.1
	protocatechuate 4,5-dioxygenase, beta chain	ligB	1.13.11.8	K04101	WP_021234769.1	WP_059151173.1	WP_022674798.1	WP_039390730.1	WP_011444893.1	WP_086491520.1	WP_013836798.1	WP_007014532.1	WP_068074800.1	WP_067743293.1	THN1_Chr1_00494	WP_043970452.1	WP_008833631.1	ODU78843.1	ODU70977.1	OJX89928.1		WP_054945400.1			WP_039336079.1	WP_067738715.1
	2-hydroxy-4-carboxymuconate semialdehyde hemiacetal dehydrogenase	ligC	1.1.1.312	K10219	WP_021234768.1	WP_059151172.1	WP_022677412.1	WP_039392236.1	WP_011446451.1	WP_086491521.1	WP_013837111.1	WP_007014531.1	WP_068074797.1	WP_067743308.1	THN1_Chr1_00493	WP_043970451.1	WP_036527960.1	ODU82164.1	ODU71068.1	OJX92241.1		WP_054945411.1	WP_054440051.1		WP_039336078.1
	2-pyrone-4,6-dicarboxylate lactonase	ligI	3.1.1.57	K10221	WP_031341414.1	WP_059151180.1	WP_022675098.1	WP_039390736.1	WP_011446459.1	WP_086491800.1	WP_013837102.1	WP_007014540.1	WP_068074977.1	WP_067743280.1	THN1_Chr1_00502	WP_043981070.1	WP_083274955.1	ODU82158.1	ODU71076.1	OJX92247.1		WP_054945402.1	WP_054436336.1	WP_097093444.1	WP_039336093.1
	4-oxalomesaconate tautomerase	galD	5.3.2.8	K16514	WP_021234774.1	WP_059151179.1	WP_022675099.1	WP_039390735.1	WP_011446458.1	WP_086492287.1	WP_013837103.1	WP_039858104.1	WP_068074824.1	WP_067743283.1	THN1_Chr1_00501	WP_043970465.1	WP_008833614.1	ODU82159.1	ODU71075.1	OJX92246.1		WP_054945403.1	WP_054440045.1		WP_039336091.1
	4-oxalmesaconate hydratase	ligJ	4.2.1.83	K10220	WP_021234771.1	WP_059151175.1	WP_022677415.1	WP_039390732.1	WP_010890995.1	WP_086491519.1	WP_013832835.1	WP_007014535.1	WP_068074808.1	WP_067743302.1	THN1_Chr1_00496	WP_043970457.1	WP_008833609.1	ODU81567.1	ODU67145.1	OJX92243.1		WP_054945407.1	WP_054440050.1		WP_010890995.1
	4-hydroxy-4-methyl-2-oxoglutarate aldolase	ligK/galC	4.1.3.17	K10218	WP_021232458.1	WP_059151178.1	WP_028657528.1	WP_039390734.1	WP_041551256.1	WP_086491799.1	WP_013837104.1	WP_007014538.1	WP_068074821.1	WP_067743286.1	THN1_Chr1_00500	WP_043970463.1	WP_008833613.1	ODU81566.1	ODU71074.1	OJX92401.1	WP_098105600.1	WP_054945404.1	WP_054436335.1		WP_039336089.1
	enoyl-CoA hydratase	paaF	4.2.1.17	K01692	WP_021234609.1	WP_059149768.1	WP_022674927.1	WP_039389496.1	WP_011444518.1	WP_086490674.1	WP_007011328.1	WP_007011328.1	WP_068071542.1	WP_067741009.1	THN1_Chr2_00801	WP_043969970.1	WP_008833369.1	ODU77270.1	ODU68352.1	OJX89859.1	WP_098105003.1	WP_054945308.1	WP_054438750.1	WP_097092819.1	WP_039334313.1	WP_067734905.1
	3-hydroxyacyl-CoA dehydrogenase	fadJ	4.2.1.17	K01782	WP_052018466.1			WP_052322540.1					WP_068070913.1	WP_067746761.1			WP_069710201.1				WP_098104605.1	WP_054946270.1		WP_097091850.1
	3-hydroxybutyryl-CoA dehydrogenase	paaH	1.1.1.157	K00074	WP_052018333.1	WP_082699858.1	WP_028657986.1	WP_039390084.1	WP_011444215.1	WP_086492618.1	WP_041558644.1	WP_007012723.1	WP_068071164.1	WP_067746684.1	THN1_Chr1_01408	WP_082057619.1	WP_083274671.1	ODU80181.1	ODU69041.1	OJX94875.1	WP_098103781.1	WP_082431010.1	WP_082370528.1	WP_097090643.1	WP_082013327.1	WP_067737620.1
	2,3-dihydroxybenzoate decarboxylase	DHBD	4.1.1.46	K14333			WP_022676910.1	WP_039391151.1	WP_011444458.1		WP_013832491.1	WP_007014353.1	WP_068074691.1	WP_067743862.1	THN1_Chr1_01781	WP_043979995.1		ODU80160.1	ODU69515.1	OJX89938.1		WP_054947736.1	WP_054436041.1		WP_039331799.1
	2-keto-4-pentenoate hydratase	mhpD	4.2.1.80	K02554	WP_021232850.1	WP_082699734.1	WP_022677925.1	WP_039389320.1	WP_010891017.1	WP_037508679.1	WP_013832815.1	WP_007015982.1			THN1_Chr2_00272	WP_082057499.1	WP_008831742.1	ODU84495.1	ODU68252.1	OJX93033.1	WP_010891017.1		WP_054439194.1		WP_039336007.1
	2-oxopent-4-enoate/cis-2-oxohex-4-enoate hydratase	bupH	4.2.1.80	K18364	WP_021234618.1				WP_011906932.1		WP_013834183.1	WP_039857734.1		WP_067746926.1	THN1_Chr2_00835	WP_043976134.1						WP_054946047.1		WP_097093829.1	WP_039334550.1	WP_084385033.1
	aminomuconate-semialdehyde/2-hydroxymuconate-6-semialdehyde dehydrogenase	dmpC	1.2.1.85	K10217			WP_022676022.1		WP_011906647.1	WP_037508681.1	WP_013832814.1	WP_037485729.1		WP_082703637.1	THN1_Chr1_03524				ODU68251.1		WP_066762512.1				WP_011906647.1	WP_067736652.1
	3-hydroxyacyl-CoA dehydrogenase / enoyl-CoA hydratase / 3-hydroxybutyryl-CoA epimerase	fadJ	1.1.1.35	K01782	WP_052018466.1			WP_052322540.1					WP_068070913.1	WP_067746761.1			WP_069710201.1				WP_098104605.1	WP_054946270.1		WP_097091850.1
	3-hydroxyacyl-CoA dehydrogenase	fadN	1.1.1.35	K07516	WP_021234420.1	WP_059153517.1	WP_022676983.1	WP_039388710.1		WP_086491970.1	WP_013832555.1	WP_007012345.1		WP_067742657.1			WP_004206971.1	ODU84752.1	ODU70892.1	OJX89468.1	WP_098104814.1	WP_054945456.1	WP_054440040.1	WP_097092961.1		WP_067735643.1
degradation of aromatic compounds
	aryl-alcohol dehydrogenase		1.1.1.90	K00055			WP_022675175.1	WP_039391068.1	WP_011446146.1	WP_037508586.1	WP_013831934.1		WP_068075743.1		THN1_Chr2_00480	WP_043970300.1	WP_008833202.1	ODU79735.1	ODU69841.1	OJX94140.1	WP_066762443.1		WP_054438033.1		WP_039335573.1
	benzoate/toluate 1,2-dioxygenase subunit alpha	benA-xylX	1.14.12.10	K05549			WP_022676048.1	WP_039390793.1	WP_011444199.1	WP_086489969.1							WP_008832821.1	ODU84090.1		OJX93644.1						WP_067733847.1
	benzoate/toluate 1,2-dioxygenase subunit alpha	benB-xylY	1.14.12.10	K05550			WP_022674940.1	WP_039390795.1	WP_011444200.1	WP_086489970.1							WP_008832820.1	ODU84089.1		OJX93643.1						WP_067733848.1
	dihydroxycyclohexadiene carboxylate dehydrogenase	benD-xylL	1.3.1.25/1.3.1.-	K05783			WP_022674938.1		WP_010890999.1	WP_086489971.1	WP_013832831.1	WP_037485824.1					WP_069709379.1	ODU84088.1	ODU68271.1	OJX93642.1	WP_066762559.1				WP_010890999.1	WP_067733849.1
	catechol 1,2-dioxygenase	catA	1.13.11.1	K03381	WP_021234328.1		WP_022674942.1	WP_039390791.1	WP_011907068.1					WP_067744912.1			WP_008832822.1	ODU84091.1	ODU70609.1	OJX93645.1			WP_054437227.1			WP_067733846.1
	muconate cycloisomerase	catB	5.5.1.1	K01856	WP_021234330.1		WP_022674944.1	WP_039390787.1	WP_011907066.1	WP_086489967.1				WP_067744922.1			WP_008832824.1	ODU84093.1	ODU70647.1	OJX93647.1						WP_067733844.1
	muconolactone D-isomerase	catC	5.3.3.4	K03464	WP_021234329.1		WP_022674943.1	WP_039390789.1	WP_011907067.1	WP_086489968.1				WP_067744916.1			WP_008832823.1	ODU84092.1	ODU70608.1	OJX93646.1						WP_067733845.1
	3-oxoadipate enol-lactonase	pcaD	3.1.1.24	K01055		WP_059151728.1	WP_022674935.1		WP_011907064.1			WP_007012516.1		WP_067744906.1		WP_043976771.1			ODU70648.1		WP_098107682.1	WP_054948481.1
	3-oxoadipate enol-lactonase / 4-carboxymuconolactone decarboxylase	pcaL	3.1.1.24	K14727													WP_036526518.1					WP_054948164.1
	catechol 2,3-dioxygenase	dmpB	1.13.11.2	K00446					WP_010891020.1	WP_037508695.1	WP_013832812.1	WP_007015979.1		WP_067746885.1					ODU68249.1		WP_098108438.1				WP_039336971.1	WP_067736631.1
	2-hydroxymuconate-semialdehyde hydrolase	dmpD	3.7.1.9	K10216			WP_043609792.1		WP_010891021.1	WP_025548183.1	WP_013832811.1	WP_007015978.1	WP_068075711.1	WP_067746873.1			WP_036525356.1		ODU68248.1		WP_098108437.1				WP_039337016.1
	aminomuconate-semialdehyde/2-hydroxymuconate-6-semialdehyde dehydrogenase	dmpC	1.2.1.32	K10217			WP_022676022.1		WP_011906647.1	WP_037508681.1	WP_013832814.1	WP_037485729.1		WP_082703637.1	THN1_Chr1_03524				ODU68251.1		WP_066762512.1				WP_011906647.1	WP_067736652.1
	4-oxalocrotonate tautomerase	praC	5.3.2.6	K01821					WP_010891013.1	WP_086494136.1	WP_013832819.1	WP_007015986.1		WP_067746874.1					ODU68255.1		WP_066762519.1			WP_097091323.1	WP_039336980.1	WP_084385034.1
	2-oxo-3-hexenedioate decarboxylase	dmpH	4.1.1.77	K01617					WP_010891014.1	WP_086494137.1	WP_013832818.1	WP_007015985.1		WP_067746875.1					ODU68268.1		WP_066762516.1				WP_039336978.1	WP_067736654.1
		mhpD		K02554	WP_021232850.1	WP_082699734.1	WP_022677925.1	WP_039389320.1	WP_010891017.1	WP_037508679.1	WP_013832815.1	WP_007015982.1			THN1_Chr2_00272	WP_082057499.1	WP_008831742.1	ODU84495.1	ODU68252.1	OJX93033.1	WP_010891017.1		WP_054439194.1		WP_039336007.1
	2-oxopent-4-enoate/cis-2-oxohex-4-enoate hydratase	bphH	4.2.1.80/4.2.1.132	K18364	WP_021234618.1				WP_011906932.1		WP_013834183.1	WP_039857734.1		WP_067746926.1	THN1_Chr2_00835	WP_043976134.1						WP_054946047.1		WP_097093829.1	WP_039334550.1	WP_084385033.1
	4-hydroxy 2-oxovalerate aldolase	mhpE	4.1.3.39	K01666	WP_021234620.1				WP_010891015.1	WP_025548191.1	WP_013832817.1	WP_007015984.1	WP_068076838.1	WP_067747323.1	THN1_Chr2_00833	WP_043976030.1	WP_081798981.1	ODU77985.1	ODU68254.1	OJX93498.1	WP_010891015.1	WP_054945203.1		WP_097093808.1	WP_039334695.1
	4-hydroxy-2-oxovalerate/4-hydroxy-2-oxohexanoate aldolase	bphI	4.1.3.39	K18365							WP_013834181.1															WP_067736663.1
	acetaldehyde dehydrogenase	mhpF	1.2.1.10	K04073	WP_021234619.1				WP_010891016.1	WP_037508677.1	WP_013832816.1	WP_007015983.1	WP_068076869.1	WP_067747325.1	THN1_Chr2_00834	WP_043976028.1	WP_036525214.1	ODU77986.1	ODU68253.1	OJX93497.1	WP_066762514.1	WP_054945204.1		WP_097093809.1	WP_039334548.1
	acetaldehyde/propanal dehydrogenase	bphJ	1.2.1.10/1.2.1.87	K18366							WP_013834182.1															WP_067736660.1
	2,6-dichloro-p-hydroquinone 1,2-dioxygenase	pcpA	1.13.11.-	K15242									WP_036523920.1
	p-cumate 2,3-dioxygenase subunit alpha	cmtAb	1.14.12.25	K10619									WP_068075702.1				WP_036525224.1					WP_082430704.1
	p-cumate 2,3-dioxygenase subunit beta	cmtAc	1.14.12.25	K16303									WP_068075704.1				WP_051586808.1					WP_054944216.1
	p-cumate 2,3-dioxygenase ferredoxin component	cmtAd		K16304										WP_067744891.1					ODU70587.1
	2,3-dihydroxy-2,3-dihydro-p-cumate dehydrogenase	cmtB	1.3.1.58	K10620				WP_039389502.1					WP_068075709.1				WP_036525227.1
	2,3-dihydroxy-p-cumate/2,3-dihydroxybenzoate 3,4-dioxygenase	cmtC	1.13.11.-/1.13.11.14	K10621							WP_013834204.1		WP_084356065.1				WP_036525226.1									WP_067737811.1
	alcohol dehydrogenase, propanol-preferring	adhP	1.1.1.1	k13953	WP_004212676.1	WP_059153639.1	WP_022677763.1	WP_039396668.1	WP_011906710.1	WP_007683342.1	WP_013833407.1	WP_007012926.1	WP_068076747.1	WP_067745098.1		WP_043978377.1	WP_004212676.1	ODU83584.1	ODU70359.1	OJX92614.1	WP_098104723.1	WP_054946669.1	WP_054441867.1	WP_007683342.1	WP_037569599.1	WP_067738191.1
	alcohol dehydrogenase	yiaY	1.1.1.1	K13954
	alcohol dehydrogenase	adh	1.1.1.1	K00001		WP_059151357.1		WP_039395473.1						WP_067741672.1	THN1_Chr2_00430		WP_069709589.1	ODU82809.1		OJX96514.1	WP_098108056.1	WP_054945793.1	WP_054441877.1			WP_067734638.1
	S-(hydroxymethyl)glutathione dehydrogenase / alcohol dehydrogenase	frmA	1.1.1.1	K00121	WP_021232461.1	WP_059153277.1	WP_022676986.1	WP_039389745.1	WP_041550136.1	WP_086491802.1	WP_013832284.1	WP_007013522.1	WP_068074673.1	WP_067741942.1	THN1_Chr1_01864	WP_043975510.1	WP_036527096.1	ODU80442.1	ODU70127.1	OJX88015.1	WP_098104298.1	WP_054945987.1	WP_054436338.1	WP_097093239.1	WP_039337596.1	WP_067735497.1
	ethylbenzene dioxygenase subunit alpha	etbAa	1.14.12.-	K14748					WP_010891004.1	WP_037508785.1	WP_013832826.1		WP_068070478.1	WP_067746831.1					ODU68269.1		WP_066762544.1				WP_010891004.1
	ethylbenzene dioxygenase subunit beta	etbAb	1.14.12.-	K14749					WP_010891005.1	WP_037508662.1	WP_013832825.1		WP_068070578.1					ODU77981.1	ODU68262.1	OJX93502.1	WP_066762541.1	WP_054945190.1			WP_010891005.1
	ethylbenzene dioxygenase ferredoxin component	etbAc	1.14.12.-	K14750					WP_010891029.1	WP_025548169.1	WP_013832803.1	WP_037485736.1				WP_082057964.1		ODU81661.1	ODU68240.1	OJX93503.1	WP_066762489.1				WP_010891029.1
	2,3-dihydroxyethylbenzene 1,2-dioxygenase	etbC	1.13.11.-	K14751					WP_010891028.1	WP_037508711.1	WP_013832804.1	WP_007015971.1							ODU68241.1		WP_066762492.1				WP_010891028.1	WP_067736881.1
	3-phenylpropionate/trans-cinnamate dioxygenase subunit alpha	hcaE	1.14.12.19	K05708					WP_010891002.1		WP_013832828.1	WP_007012495.1						ODU77982.1	ODU68264.1	OJX93501.1		WP_054945191.1			WP_010891002.1	WP_067739301.1
	3-phenylpropionate/trans-cinnamate dioxygenase ferredoxin component	hcaC		K05710		WP_059150386.1		WP_039391863.1		WP_086490739.1							WP_008830325.1	ODU77980.1			WP_098108196.1		WP_054438736.1
	3-phenylpropionate/trans-cinnamate dioxygenase ferredoxin reductase component	hcaD	1.18.1.3	K00529	WP_021234344.1	WP_059152068.1	WP_022674530.1	WP_039389631.1	WP_010891000.1	WP_037508656.1	WP_013831636.1	WP_007012794.1	WP_068076966.1	WP_067746633.1	THN1_Chr1_01099	WP_043978481.1	WP_036525000.1	ODU78973.1	ODU68265.1	OJX90904.1	WP_066762556.1	WP_054945209.1	WP_054441140.1	WP_097091398.1	WP_010891000.1	WP_067733519.1
	2-hydroxy-6-oxonona-2,4-dienedioate hydrolase	mhpC	3.7.1.14	K05714										WP_067746111.1				ODU77984.1		OJX93499.1	WP_098106019.1			WP_097093387.1		WP_067733055.1
	3,4-dihydroxy-9,10-secoandrosta-1,3,5(10)-triene-9,17-dione 4,5-dioxygenase	hsaC	1.13.11.25	K16049					WP_011906893.1			WP_007015851.1		WP_067742267.1	THN1_Chr2_00783									WP_097093812.1
	2-hydroxychromene-2-carboxylate isomerase	nahD	5.99.1.4	K14584					WP_010891032.1	WP_037508713.1	WP_013832800.1	WP_007015967.1							ODU68237.1		WP_066762479.1				WP_039336951.1	WP_048806245.1
	trans-o-hydroxybenzylidenepyruvate hydratase-aldolase	nahE	4.1.2.45	K14585					WP_010890998.1	WP_025548219.1	WP_013832832.1	WP_007015994.1							ODU68266.1		WP_066762562.1	WP_054944212.1			WP_010890998.1	WP_011801861.1
	p-hydroxybenzoate 3-monooxygenase	pobA	1.14.13.2	K00481	WP_021232467.1		WP_022677390.1	WP_039390677.1	WP_011446078.1	WP_086491807.1	WP_013837098.1	WP_007014544.1	WP_068071895.1	WP_067743311.1	THN1_Chr1_03259	WP_043981072.1	WP_008833443.1		ODU69754.1	OJX97141.1		WP_054945398.1	WP_054439338.1		WP_039335096.1
	3-(3-hydroxy-phenyl)propionate hydroxylase	mhpA	1.14.13.127	K05712	WP_021234275.1	WP_059151352.1	WP_022676710.1	WP_039389296.1	WP_011906660.1	WP_086491822.1	WP_013832384.1	WP_039857764.1	WP_036523947.1	WP_067746041.1	THN1_Chr2_00476	WP_043975755.1	WP_036529818.1	ODU82602.1	ODU67795.1	OJX89628.1	WP_098107990.1	WP_054944330.1	WP_054439007.1		WP_039334725.1	WP_067735853.1
	5-carboxymethyl-2-hydroxymuconic-semialdehyde dehydrogenase	hpaE	1.2.1.60	K00151		WP_059151044.1
	5-carboxymethyl-2-hydroxymuconate isomerase	hpaF	5.3.3.10	K01826	WP_021233721.1		WP_022674981.1		WP_011446068.1	WP_086494022.1						WP_043975724.1		ODU83325.1	ODU71269.1	OJX96405.1
	cyclohexanone monooxygenase	chnB	1.14.13.22	K03379					WP_011444171.1				WP_068077690.1												WP_039337898.1
	gluconolactonase	gnl	3.1.1.17	K01053	WP_031342258.1					WP_086489845.1	WP_013833195.1	WP_007013202.1	WP_068070463.1				WP_069710212.1				WP_098105554.1	WP_054947530.1
	flavin prenyltransferase	ubiX	2.5.1.129	K03186					WP_010891036.1	WP_025548158.1	WP_051010110.1								ODU68233.1		WP_066762369.1				WP_039336945.1
chlorocyclohexane and chlorobenzene degradation
	gamma-hexachlorocyclohexane dehydrochlorinase	linA	4.5.1.-	K15236		WP_059153713.1
	haloalkane dehalogenase	linB	3.8.1.5	K01563													WP_069708247.1		ODU68344.1					WP_097093219.1
	2,5-dichloro-2,5-cyclohexadiene-1,4-diol dehydrogenase 1	linC	1.3.1.-	K15237	WP_031342422.1					WP_086490379.1			WP_036524210.1										WP_054441738.1
	2,5-dichlorohydroquinone reductive dechlorinase	linD	2.5.1.-	K15239
	hydroquinone 1,2-dioxygenase	linE	1.13.11.16	K15240
	2,5-dichloro-2,5-cyclohexadiene-1,4-diol dehydrogenase 2	linX	1.3.1.-	K15238		WP_082699945.1											WP_036529691.1						WP_054437238.1
	carboxymethylenebutenolidase		3.1.1.45	K01061	WP_021233560.1	WP_059152213.1	WP_022677407.1	WP_039388209.1	WP_011443802.1	WP_086490898.1	WP_013831471.1	WP_007012212.1	WP_068070805.1	WP_067741945.1	THN1_Chr1_00648	WP_043974272.1	WP_069708614.1	ODU78450.1	ODU71065.1	OJX90509.1	WP_098104235.1	WP_054944638.1	WP_054439477.1	WP_097090536.1	WP_039333169.1	WP_067732213.1
	catechol 1,2-dioxygenase	catA	1.13.11.1	K03381	WP_021234328.1		WP_022674942.1	WP_039390791.1	WP_011907068.1					WP_067744912.1			WP_008832822.1	ODU84091.1	ODU70609.1	OJX93645.1			WP_054437227.1			WP_067733846.1
	muconate cycloisomerase	catB	5.5.1.1	K01856	WP_021234330.1		WP_022674944.1	WP_039390787.1	WP_011907066.1	WP_086489967.1				WP_067744922.1			WP_008832824.1	ODU84093.1	ODU70647.1	OJX93647.1						WP_067733844.1
	carboxymethylenebutenolidase		3.1.1.45	K01061	WP_021233560.1	WP_059152213.1	WP_022677407.1	WP_039388209.1	WP_011443802.1	WP_086490898.1	WP_013831471.1	WP_007012212.1	WP_068070805.1	WP_067741945.1	THN1_Chr1_00648	WP_043974272.1	WP_069708614.1	ODU78450.1	ODU71065.1	OJX90509.1	WP_098104235.1	WP_054944638.1	WP_054439477.1	WP_097090536.1	WP_039333169.1	WP_067732213.1
	2-haloacid dehalogenase		2.8.1.2	K01560				WP_039389164.1	WP_011446586.1		WP_013836594.1	WP_039857730.1			THN1_Chr2_00643	WP_043974979.1	WP_069707872.1	ODU83622.1		OJX92796.1		WP_054944553.1			WP_039335937.1	WP_067734226.1
	alcohol dehydrogenase (cytochrome c)	exaA	1.1.2.8	K00114			WP_028657938.1	WP_039390421.1			WP_013831972.1		WP_068071516.1	WP_067744816.1	THN1_Chr2_00510		WP_036525939.1	ODU84772.1		OJX89448.1		WP_054946110.1			WP_039335632.1
aminobenzoate degradation
	benzoylformate decarboxylase	mdlC	4.1.1.7	K01576			WP_082209260.1		WP_011445329.1			WP_081474036.1	WP_084355909.1	WP_067746015.1	THN1_Chr1_02394			ODU83373.1	ODU70057.1	OJX96358.1		WP_054948161.1			WP_039333855.1
	amidase	amiE	3.5.1.4	K01426		WP_059149655.1		WP_039390498.1	WP_011446696.1	WP_086490009.1		WP_007013742.1	WP_084356014.1	WP_067741676.1	THN1_Chr1_00518	WP_043976323.1	WP_069708100.1	ODU83805.1	ODU70612.1	OJX92611.1	WP_098106926.1		WP_082370174.1		WP_039336116.1	WP_067734607.1
	benzoate-CoA ligase	badA	6.2.1.25	K04110			WP_028658037.1
	anthraniloyl-CoA monooxygenase	abmA	1.14.13.40	K09461	WP_021236281.1	WP_059149862.1		WP_039392765.1		WP_086491951.1	WP_013833974.1	WP_038575364.1					WP_069709550.1	ODU78782.1	ODU69052.1	OJX88246.1	WP_098105528.1	WP_054946816.1				WP_067733938.1
	(hydroxyamino)benzene mutase	hab	5.4.4.1	K01865					WP_011445076.1
	2,3-dihydroxybenzoate decarboxylase	dhbD	4.1.1.46	K14333			WP_022676910.1	WP_039391151.1	WP_011444458.1		WP_013832491.1	WP_007014353.1	WP_068074691.1	WP_067743862.1	THN1_Chr1_01781	WP_043979995.1		ODU80160.1	ODU69515.1	OJX89938.1		WP_054947736.1	WP_054436041.1		WP_039331799.1
	anthranilate 1,2-dioxygenase large subunit	andAC	1.14.12.1	K16319			WP_022674941.1		WP_010891031.1	WP_052076599.1	WP_013832801.1	WP_007015968.1	WP_068076643.1						ODU68238.1		WP_098108432.1				WP_010891031.1	WP_034303855.1
	anthranilate 1,2-dioxygenase small subunit	andAd	1.14.12.1	K16320	WP_052018405.1				WP_010891023.1	WP_025548168.1	WP_013832802.1	WP_007015969.1							ODU68239.1		WP_066762504.1				WP_010891030.1	WP_034303854.1
	anthranilate 1,2-dioxygenase ferredoxin component	andAb		K18248									WP_068076758.1													WP_034303853.1
	vanillate monooxygenase ferredoxin subunit	vanB		K03863	WP_021232506.1		WP_022676242.1	WP_039391957.1		WP_086493103.1			WP_036523958.1	WP_067746993.1			WP_008833629.1	ODU80829.1		OJX87979.1		WP_054945187.1	WP_054435522.1
	vanillate/3-O-methylgallate O-demethylase	ligM	2.1.341	K15066			WP_022677629.1		WP_011446501.1		WP_013832463.1		WP_068074714.1	WP_067743234.1	THN1_Chr1_01673				ODU69506.1	OJX89930.1		WP_054947719.1	WP_082370212.1		WP_039331636.1
	syringate O-demethylase	desA	2.1.1.-	K15064			WP_022676813.1	WP_039396326.1	WP_011446046.1		WP_013836803.1	WP_007014672.1	WP_068071905.1	WP_067743203.1	THN1_Chr1_03248			ODU82150.1	ODU67584.1	OJX92255.1		WP_054948289.1	WP_054438039.1		WP_039335069.1
metabolism of xenobiotics by cytochrome P450
	glutathione S-transferase	gst	2.5.1.18	K00799	WP_021232893.1	WP_059149809.1	WP_022674894.1	WP_039388018.1	WP_010891022.1	WP_086490417.1	WP_007012259.1	WP_007012259.1	WP_036523932.1	WP_067743491.1	THN1_Chr1_00594	WP_043971466.1	WP_008827819.1	ODU77868.1	ODU68247.1	OJX87903.1	WP_098104179.1	WP_054944124.1	WP_054434640.1	WP_097090664.1	WP_039331598.1	WP_026437506.1
	alcohol dehydrogenase, propanol-preferring	adhP	1.1.1.1	K13953	WP_004212676.1	WP_059153639.1	WP_022677763.1	WP_039396668.1	WP_011906710.1	WP_007683342.1	WP_013833407.1	WP_007012926.1	WP_068076747.1	WP_067745098.1		WP_043978377.1	WP_004212676.1	ODU83584.1	ODU70359.1	OJX92614.1	WP_098104723.1	WP_054946669.1	WP_054441867.1	WP_007683342.1	WP_037569599.1	WP_067738191.1
	S-(hydroxymethyl)glutathione dehydrogenase	frmA	1.1.1.1	K00121	WP_021232461.1	WP_059153277.1	WP_022676986.1	WP_039389745.1	WP_041550136.1	WP_086491802.1	WP_013832284.1	WP_007013522.1	WP_068074673.1	WP_067741942.1	THN1_Chr1_01864	WP_043975510.1	WP_036527096.1	ODU80442.1	ODU70127.1	OJX88015.1	WP_098104298.1	WP_054945987.1	WP_054436338.1	WP_097093239.1	WP_039337596.1	WP_067735497.1
nitrotoluene degradation
	N-ethylmaleimide reductase	nemA	1.-.-.-	K10680	WP_021232667.1	WP_059150120.1		WP_084591972.1		WP_086493981.1	WP_013836990.1							ODU83331.1	ODU68283.1	OJX96399.1		WP_054944922.1	WP_054438363.1			WP_037484319.1
steroid degradation
	steroid Delta-isomerase		5.3.3.1	K01800									WP_068073936.1									WP_054944450.1				WP_067735703.1
	3-ketosteroid 9alpha-monooxygenase subunit A	kshA	1.14.13.142	K15982	WP_031342480.1				WP_011906912.1		WP_013836538.1			WP_067741078.1	THN1_Chr2_00739	WP_043976055.1						WP_054944569.1		WP_097092973.1	WP_039334652.1
	3-hydroxy-9,10-secoandrosta-1,3,5(10)-triene-9,17-dione monooxygenase	hsaA	1.14.14.12	K16047			WP_028657754.1		WP_011906894.1				WP_084356234.1	WP_067741120.1	THN1_Chr2_00784			ODU78042.1	ODU68707.1	OJX96237.1		WP_082431113.1		WP_097093830.1		WP_067733054.1
	3,4-dihydroxy-9,10-secoandrosta-1,3,5(10)-triene-9,17-dione 4,5-dioxygenase	hsaC	1.13.11.25	K16049					WP_011906893.1			WP_007015851.1		WP_067742267.1	THN1_Chr2_00783									WP_097093812.1
	3-oxosteroid 1-dehydrogenase	kstD	1.3.99.4	K05898	WP_081674030.1				WP_011906872.1	WP_086490667.1	WP_013836541.1		WP_068072247.1	WP_067742266.1	THN1_Chr2_00690	WP_043975956.1	WP_036526558.1				WP_098108197.1	WP_054944574.1	WP_054438734.1	WP_097093229.1	WP_039336062.1
	HIP---CoA ligase	fadD3	6.2.1.14	K18687																		WP_054946065.1			WP_039334535.1
bisphenol degradation
	4-hydroxyacetophenone monooxygenase	hapE	1.14.13.84	K14520		WP_059153189.1			WP_011446094.1			WP_007011392.1	WP_068073617.1	WP_067741223.1	THN1_Chr2_00750								WP_054437193.1	WP_097093237.1
toluene degradation
	4-cresol dehydrogenase (hydroxylating) flavoprotein subunit	pchF	1.17.99.1	K05797		WP_059151335.1	WP_022677561.1		WP_011906641.1	WP_037513045.1	WP_013832794.1	WP_039858032.1				WP_043970012.1	WP_069709463.1	ODU82879.1	ODU68232.1	OJX96581.1	WP_082924268.1				WP_052242121.1
glyoxylate and dicarboxylate metabolism
	tartrate dehydrogenase/decarboxylase / D-malate dehydrogenase	ttuC	1.1.1.93	K07246				WP_039389161.1	WP_010890874.1	WP_086494242.1	WP_013832851.1	WP_007014173.1			THN1_Chr2_00658	WP_043975004.1	WP_069707885.1	ODU79739.1	ODU68580.1	OJX92784.1	WP_098108411.1	WP_054944560.1	WP_082370414.1		WP_039335956.1	WP_067738686.1
	glyoxylate/hydroxypyruvatereductase	ghrA	1.1.1.79/1.1.1.81	K12972				WP_039388456.1	WP_011446587.1		WP_013836593.1	WP_039857731.1			THN1_Chr2_00642	WP_043974976.1	WP_069709169.1	ODU83621.1		OJX92797.1		WP_054944585.1			WP_082013418.1	WP_067734227.1
	citrate synthase	gltA	2.3.3.1	K01647	WP_021234959.1	WP_059150065.1	WP_022676546.1	WP_039393269.1	WP_011445680.1	WP_086490617.1	WP_013833757.1	WP_007015122.1	WP_068075864.1	WP_067743096.1	THN1_Chr1_02918	WP_043977669.1	WP_008833037.1	ODU82308.1	ODU69136.1	OJX97193.1	WP_098105243.1	WP_054948102.1	WP_054437623.1	WP_097092843.1	WP_039331048.1	WP_067732035.1
	acetyl-CoA C-acetyltransferase	atoB	2.3.1.9	K00626	WP_021234427.1	WP_013054067.1	WP_022676306.1	WP_039387977.1	WP_011444468.1	WP_086490641.1	WP_013832567.1	WP_007011398.1	WP_036523940.1	WP_067741003.1	THN1_Chr2_00806	WP_043969969.1	WP_008833065.1	ODU76980.1	ODU67919.1	OJX89650.1	WP_061939684.1	WP_054945786.1	WP_054437250.1	WP_097091524.1	WP_039331369.1	WP_067732078.1
	malate dehydrogenase	mdh	1.1.1.37	K00024	WP_021236123.1	WP_043971045.1	WP_022675965.1	WP_039388027.1	WP_011444841.1	WP_086491709.1	WP_007011828.1	WP_007011828.1	WP_068074108.1	WP_067748600.1	THN1_Chr1_02171	WP_043971045.1	WP_036527266.1	ODU78675.1		OJX95061.1	WP_098107053.1	WP_054946827.1	WP_054435835.1	WP_097091270.1	WP_039337385.1	WP_067732323.1
	malate synthase	aceB	2.3.3.9	K01638	WP_031342689.1	WP_059149777.1	WP_051146474.1	WP_039394712.1	WP_041550714.1	WP_086490698.1	WP_013833231.1	WP_007011318.1	WP_068074629.1	WP_067741915.1	THN1_Chr1_00466	WP_043979420.1	WP_069707515.1	ODU81208.1		OJX95255.1	WP_098107787.1	WP_054945317.1	WP_054440890.1	WP_097093281.1	WP_039337952.1	WP_067736359.1
	methylmalonyl-CoA/ethylmalonyl-CoA epimerase	epi	5.1.99.1	K05606	WP_021236299.1	WP_059150440.1	WP_022676652.1	WP_039392771.1	WP_011444469.1	WP_086491963.1	WP_013833957.1	WP_007014858.1	WP_068076789.1	WP_067749289.1	THN1_Chr1_01793	WP_043972550.1	WP_069707581.1	ODU85034.1	ODU68113.1	OJX89188.1	WP_098107740.1	WP_054947653.1	WP_054440867.1	WP_097091519.1	WP_039331821.1	WP_067733621.1
	(2S)-methylsuccinyl-CoA dehydrogenase	mcd	1.3.8.12	K14448					WP_011907036.1		WP_013834100.1	WP_007011419.1		WP_067742613.1	THN1_Chr2_00870				ODU69089.1	OJX89858.1	WP_098108423.1				WP_039334597.1
	propionyl-CoA carboxylase alpha chain	pccA	6.4.1.3	K01965	WP_021236302.1	WP_059150436.1	WP_022676651.1	WP_039392777.1	WP_011444474.1	WP_086491965.1	WP_013833952.1	WP_007014863.1	WP_068076796.1	WP_067749284.1	THN1_Chr1_01798	WP_043972561.1	WP_069707585.1	ODU85036.1	ODU68115.1	OJX89186.1	WP_098107733.1	WP_054947656.1		WP_097091522.1	WP_039331825.1	WP_067733613.1
	propionyl-CoA carboxylase beta chain	pccB	6.4.1.3	K01966	WP_021236297.1	WP_059150442.1	WP_022676653.1		WP_011444467.1	WP_086491961.1	WP_013833959.1	WP_007014856.1	WP_068076770.1	WP_067749292.1	THN1_Chr1_01791	WP_043972544.1	WP_069707579.1	ODU85033.1	ODU68111.1	OJX89189.1	WP_098107743.1	WP_054947651.1		WP_097091518.1	WP_039331816.1	WP_067733625.1
	formate dehydrogenase subunit delta	fdsD	1.17.1.9	K00126					WP_011444397.1				WP_036523895.1	WP_067744121.1	THN1_Chr2_00882											WP_067732442.1
	formate dehydrogenase major subunit	fdoG	1.17.1.9	K00123			WP_022676991.1		WP_011444396.1		WP_013833308.1	WP_007011138.1	WP_036524106.1	WP_067744124.1	THN1_Chr2_00881			ODU80446.1	ODU69674.1	OJX95808.1		WP_054946458.1			WP_039334611.1	WP_067732441.1
	formate dehydrogenase iron-sulfur subunit	fdoH	1.17.1.9	K00124			WP_028658041.1		WP_011444394.1		WP_013833307.1	WP_007011139.1	WP_036523897.1	WP_067744130.1	THN1_Chr2_00879			ODU80444.1	ODU69676.1	OJX95806.1		WP_054946457.1			WP_039334606.1	WP_067732440.1
	formate dehydrogenase subunit gamma	fdoI	1.17.1.9	K00127			WP_022677489.1		WP_011444393.1		WP_013833306.1	WP_052117989.1	WP_036523900.1	WP_082703472.1	THN1_Chr2_00878			ODU80443.1	ODU69677.1	OJX95805.1		WP_082431007.1			WP_039334605.1	WP_067732439.1
	formyltetrahydrofolate deformylase	purU	3.5.1.10	K01433	WP_021233558.1	WP_059152211.1	WP_022677628.1	WP_039388211.1	WP_011446502.1	WP_086493879.1	WP_013834249.1	WP_007012217.1	WP_036523924.1	WP_067747004.1	THN1_Chr1_01672	WP_043980337.1	WP_008832621.1	ODU82151.1	ODU69505.1	OJX90140.1	WP_098104231.1	WP_054946851.1	WP_054438138.1	WP_097091685.1	WP_062780382.1	WP_067736977.1
	2-dehydro-3-deoxyphosphogluconate aldolase / (4S)-4-hydroxy-2-oxoglutarate aldolase	eda	4.1.3.42	K01625	WP_021233587.1	WP_059152117.1	WP_022674609.1	WP_039388198.1	WP_011446210.1	WP_086490142.1	WP_013832060.1	WP_007012117.1	WP_068072175.1	WP_067744949.1	THN1_Chr1_03285	WP_043971277.1	WP_008828282.1	ODU84836.1	ODU71604.1	OJX89384.1	WP_098105748.1	WP_054944442.1	WP_054439314.1	WP_097091857.1	WP_039335137.1	WP_067736741.1
	catalase	katE	1.11.1.6	K03781	WP_021233556.1	WP_059152557.1	WP_028658208.1	WP_052322112.1	WP_049759568.1	WP_086491866.1	WP_013833562.1	WP_052117928.1	WP_068072102.1	WP_067747651.1	THN1_Chr2_00381	WP_043976902.1	WP_069709007.1		ODU70307.1	OJX95291.1	WP_098104558.1	WP_054946239.1	WP_054435799.1	WP_097093024.1	WP_039335698.1
	phosphoglycolate phosphatase	gph	3.1.3.18	K01091	WP_021234707.1	WP_059149681.1	WP_022677352.1	WP_039392433.1	WP_011444857.1	WP_086492072.1	WP_013833096.1	WP_007011292.1	WP_068074574.1	WP_067745277.1	THN1_Chr1_00463	WP_043972585.1	WP_008832570.1	ODU81161.1	ODU67615.1	OJX92408.1	WP_098104682.1	WP_054947454.1	WP_054440602.1	WP_097091274.1	WP_039331676.1	WP_067732875.1
	D-glycerate 3-kinase	GLYK	2.7.1.31	K15918	WP_021234936.1			WP_039389173.1		WP_086490729.1	WP_013833578.1	WP_007010936.1		WP_067747224.1	THN1_Chr2_00479		WP_069707358.1				WP_098108278.1	WP_082430971.1			WP_052242519.1	WP_067735796.1
	glutamine synthetase	glnA	6.3.1.2	K01915	WP_021233465.1	WP_059151925.1	WP_022676152.1	WP_039390395.1	WP_011444767.1	WP_086492335.1	WP_007013119.1	WP_007013119.1	WP_068072010.1	WP_067741331.1	THN1_Chr1_02085	WP_043978979.1	WP_008832115.1	ODU78036.1	ODU69293.1	OJX90000.1	WP_098103757.1	WP_054946094.1	WP_054441786.1	WP_097091725.1	WP_039334175.1	WP_067738550.1
	glycine hydroxymethyltransferase	glyA	2.1.2.1	K00600	WP_021235705.1	WP_059150263.1	WP_022675584.1	WP_039393884.1	WP_011445883.1	WP_086490302.1	WP_013833560.1	WP_007010958.1	WP_068077631.1	WP_067743472.1	THN1_Chr1_03068	WP_043972968.1	WP_069707703.1	ODU83767.1	ODU69864.1	OJX92652.1	WP_098108253.1	WP_054946210.1		WP_097091623.1	WP_039331262.1	WP_067732741.1
	glycine dehydrogenase subunit 1	gcvPA	1.4.4.2	K00282	WP_021234503.1	WP_059150286.1	WP_028657881.1	WP_039393154.1	WP_011445502.1	WP_086490367.1	WP_013833818.1	WP_007015035.1	WP_068072850.1	WP_067745757.1	THN1_Chr1_02614	WP_043972902.1	WP_069707729.1	ODU84434.1	ODU69182.1	OJX92975.1	WP_098105165.1	WP_054944796.1	WP_054441597.1	WP_097091059.1	WP_039332098.1	WP_067735396.1
	glycine dehydrogenase subunit 2	gcvPB	1.4.4.2	K00283	WP_021234502.1	WP_059150285.1	WP_022676375.1	WP_039393158.1	WP_011445503.1	WP_086490366.1	WP_013833817.1	WP_007015036.1	WP_068072852.1	WP_067745755.1	THN1_Chr1_02615	WP_043972903.1	WP_008833466.1	ODU84435.1	ODU69183.1	OJX92976.1	WP_098105166.1	WP_054944797.1	WP_054441598.1	WP_097091060.1	WP_039332100.1	WP_067735393.1
	aminomethyltransferase	gcvT	2.1.2.10	K00605	WP_081674024.1	WP_059150288.1	WP_022676372.1	WP_084592300.1	WP_011445500.1	WP_086490369.1	WP_013833819.1		WP_084355912.1	WP_067745760.1	THN1_Chr1_02612	WP_043972898.1	WP_008833463.1	ODU84525.1	ODU69194.1	OJX93162.1	WP_098105163.1	WP_082430802.1	WP_082370562.1	WP_097091057.1	WP_082013284.1	WP_084384982.1
	dihydrolipoamide dehydrogenase	lpd/pdhD	1.8.1.4	K00382	WP_021232643.1	WP_059150184.1	WP_022677072.1	WP_039388036.1	WP_011444837.1	WP_086490533.1	WP_013832955.1	WP_007011832.1	WP_068074098.1	WP_067745623.1	THN1_Chr1_02167	WP_043971051.1	WP_036527261.1	ODU78680.1		OJX92715.1	WP_098107045.1	WP_054944820.1	WP_054435832.1	WP_097091273.1	WP_039332332.1	WP_067731819.1
	glycine cleavage system H protein	gcvH		K02437	WP_021234504.1	WP_059150287.1	WP_022676373.1	WP_039393152.1	WP_011445501.1	WP_086490368.1	WP_007015034.1	WP_007015034.1	WP_068072848.1	WP_067745759.1	THN1_Chr1_02613	WP_043972900.1	WP_008833464.1	ODU84433.1	ODU69181.1	OJX92974.1	WP_098105164.1	WP_054944795.1	WP_054441594.1	WP_097091058.1	WP_039332096.1	WP_067735399.1
tyrosine metabolism
	4-hydroxy-2-oxoheptanedioate aldolase	hpaI	4.1.2.52	K02510			WP_022677698.1		WP_010891051.1	WP_037513061.1	WP_013832786.1	WP_007013228.1		WP_067746923.1		WP_082058053.1	WP_008828982.1	ODU78373.1	ODU72257.1	OJX88215.1	WP_098104565.1	WP_054945212.1			WP_010891051.1	WP_037486860.1
quorum sensing
	type IV secretion system protein TrbB	trbB		K20527	WP_021235939.1		WP_051146255.1	WP_008642618.1	WP_011443980.1	WP_086490837.1	WP_013831314.1		WP_036524805.1		THN1_Chr1_01006	WP_043977830.1	WP_024899161.1	ODU77046.1	ODU68188.1	OJX92058.1	WP_098107606.1	WP_030091796.1	WP_054438455.1	WP_097091767.1	WP_017499936.1	WP_067732663.1
	type IV secretion system protein TrbC	trbC		K20528	WP_052018457.1		WP_022675391.1	WP_008642619.1	WP_041549913.1	WP_086490838.1	WP_013831313.1		WP_037455233.1		THN1_Chr1_01007	WP_043977828.1	WP_024899162.1	ODU77047.1	ODU69579.1	OJX92059.1	WP_098107608.1		WP_009450539.1	WP_097091768.1	WP_017499935.1	WP_067732664.1
	type IV secretion system protein TrbD	trbD		K20529	WP_021235941.1		WP_082209019.1	WP_008642620.1	WP_011443978.1	WP_086490839.1	WP_006964035.1		WP_008827607.1		THN1_Chr1_01008	WP_043977827.1	WP_009450537.1	ODU77048.1	ODU68433.1	OJX92060.1	WP_098107610.1	WP_030091794.1	WP_054434219.1	WP_097091769.1	WP_051035683.1	WP_067732665.1
	type IV secretion system protein TrbE	trbE		K20530	WP_021235942.1	WP_059151671.1	WP_022675389.1	WP_008642621.1	WP_011443977.1	WP_086490840.1	WP_013831694.1	WP_007012093.1	WP_036524245.1		THN1_Chr1_01010	WP_043977825.1	WP_024899163.1	ODU77049.1	ODU68186.1	OJX92061.1	WP_098107612.1	WP_030091793.1	WP_054438458.1	WP_097091770.1	WP_039334930.1	WP_067732666.1
	type IV secretion system protein TrbF	trbF		K20531	WP_021235945.1		WP_022676510.1	WP_008640769.1	WP_011443973.1	WP_086490843.1	WP_013831308.1		WP_051586744.1		THN1_Chr1_01014	WP_043977819.1	WP_024899167.1	ODU77053.1	ODU68183.1	OJX92082.1	WP_098107619.1	WP_030091789.1	WP_054434275.1	WP_097091773.1	WP_026108910.1	WP_067733842.1
	type IV secretion system protein TrbG	trbG		K20532	WP_021235946.1		WP_082209128.1	WP_008640770.1	WP_011443972.1	WP_086490844.1	WP_013831307.1		WP_036524250.1		THN1_Chr1_01016	WP_043977818.1	WP_015740170.1	ODU80250.1	ODU68182.1	OJX92083.1	WP_098107621.1	WP_006964392.1	WP_054434277.1	WP_097091774.1	WP_006635655.1	WP_067732671.1
	type IV secretion system protein TrbI	trbI		K20533	WP_081674180.1	WP_059151668.1	WP_051146349.1	WP_039388913.1	WP_011443971.1	WP_086490845.1	WP_013831306.1	WP_007012090.1	WP_036524252.1		THN1_Chr1_01017	WP_052505864.1	WP_069707823.1	ODU80231.1	ODU68181.1	OJX92063.1	WP_098107622.1	WP_053085601.1		WP_097091775.1	WP_017499929.1	WP_067732672.1
	type IV secretion system protein TrbJ	trbJ		K20266	WP_021235943.1		WP_022675388.1	WP_008642622.1	WP_011443976.1	WP_086490841.1	WP_013831310.1		WP_036524810.1		THN1_Chr1_01011	WP_043977823.1	WP_069707826.1	ODU77050.1	ODU68185.1	OJX92081.1	WP_098107614.1		WP_054434273.1	WP_097091771.1	WP_017499932.1	WP_067732667.1
	type IV secretion system protein TrbL	trbL		K07344	WP_021235944.1		WP_022675386.1	WP_034201269.1	WP_011443974.1	WP_086490842.1	WP_013831696.1		WP_036524247.1		THN1_Chr1_01013	WP_043977821.1	WP_069707825.1	ODU77052.1	ODU68184.1	OJX92062.1	WP_098107617.1	WP_048575069.1	WP_054438463.1		WP_017499931.1	WP_067732669.1
	peptide/nickel transport system ATP-binding protein	ABC.PE.A1		K02032		WP_059152535.1			WP_011446581.1		WP_013836598.1	WP_007014177.1		WP_067743018.1	THN1_Chr2_00647	WP_043974990.1	WP_069707877.1	ODU83627.1	ODU70594.1	OJX92791.1		WP_054944557.1	WP_054436667.1		WP_039335941.1	WP_067734221.1
	peptide/nickel transport system permease protein	ABC.PE.P		K02033		WP_059152537.1			WP_011446583.1		WP_013836596.1	WP_007014179.1		WP_067743012.1	THN1_Chr2_00645	WP_043975182.1	WP_069707875.1	ODU83625.1	ODU68076.1	OJX92793.1		WP_082430761.1	WP_054436671.1		WP_052242552.1	WP_067734223.1
	peptide/nickel transport system permease protein	ABC.PE.P1		K02034					WP_011446582.1		WP_013836597.1	WP_007014178.1			THN1_Chr2_00646	WP_043974987.1	WP_069707876.1	ODU83626.1		OJX92792.1		WP_054944556.1			WP_039336042.1	WP_067734222.1
	peptide/nickel transport system substrate-binding protein	ABC.PE.S		K02035		WP_059152538.1			WP_011446584.1		WP_013836595.1	WP_007014180.1			THN1_Chr2_00644	WP_043974985.1	WP_069707621.1	ODU83399.1		OJX92794.1		WP_054944554.1		WP_097090913.1	WP_039335939.1	WP_067734224.1
methane metabolism
	S-formylglutathione hydrolase	frmB	3.1.2.12	K01070	WP_021232460.1	WP_059153367.1	WP_022676987.1	WP_039394028.1	WP_041551293.1	WP_086491801.1	WP_041558777.1	WP_007013524.1	WP_068072813.1	WP_067746755.1	THN1_Chr1_01604	WP_043975509.1	WP_036527101.1	ODU82121.1	ODU71692.1	OJX92283.1	WP_098104299.1	WP_054945989.1	WP_054436337.1	WP_097093553.1	WP_039331539.1	WP_067738142.1
	quinohemoprotein amine dehydrogenase	qhpA	1.4.9.1	K08685				WP_084592190.1	WP_011446667.1					WP_067748283.1	THN1_Chr1_01740			ODU80359.1	ODU69108.1	OJX88810.1					WP_082013256.1	WP_084384879.1
	methylamine dehydrogenase light chain	mauA	1.4.9.1	K15228			WP_022676185.1	WP_039388406.1	WP_011445338.1		WP_041558370.1			WP_067742842.1	THN1_Chr1_02404			ODU80321.1	ODU69307.1	OJX88741.1	WP_098105330.1				WP_039333863.1
	methylamine dehydrogenase heavy chain	mauB	1.4.9.1	K15229				WP_084591914.1	WP_011445335.1		WP_013836846.1			WP_067742839.1	THN1_Chr1_02401			ODU80318.1	ODU69304.1	OJX88744.1	WP_098105333.1	WP_054944878.1			WP_039333861.1
	acetyl-CoA synthetase	acs	6.2.1.1	K01895	WP_021232645.1	WP_059150183.1	WP_022675687.1	WP_039393708.1	WP_011446267.1	WP_086490531.1	WP_013833642.1	WP_007015242.1	WP_084356274.1	WP_067741779.1	THN1_Chr1_01760	WP_043973125.1	WP_069707719.1	ODU78234.1		OJX88648.1	WP_098105493.1	WP_054944682.1		WP_097090663.1	WP_039331772.1	WP_067733930.1
	fructose-1,6-bisphosphatase II / sedoheptulose-1,7-bisphosphatase	glpX-SEBP	3.1.3.11	K11532	WP_021232727.1	WP_059152027.1		WP_039389129.1	WP_011443684.1	WP_086492696.1	WP_013834450.1	WP_038575966.1	WP_084355965.1	WP_082703592.1	THN1_Chr1_01319	WP_043977215.1	WP_008829618.1	ODU81263.1	ODU69081.1	OJX95881.1	WP_098106293.1	WP_054946583.1	WP_054442289.1	WP_097092380.1	WP_039337854.1	WP_067732963.1
inositol phosphate metabolism
	myo-inositol-1(or 4)-monophosphatase		3.1.3.25	K01092	WP_021235001.1	WP_043975285.1	WP_022675718.1	WP_039390016.1	WP_011445606.1	WP_086490658.1	WP_013831503.1	WP_007011092.1	WP_068073490.1	WP_067745581.1	THN1_Chr1_00851	WP_043974130.1	WP_008828399.1	ODU83659.1	ODU67179.1	OJX89195.1	WP_098106459.1	WP_054944668.1	WP_054438714.1	WP_097090625.1	WP_039332303.1	WP_067732259.1
	myo-inositol-1-phosphate synthase	INO1	5.5.1.4	K01858	WP_021234805.1		WP_022676026.1		WP_011443764.1				WP_068070758.1	WP_067746458.1	THN1_Chr1_01230				ODU71909.1		WP_098104752.1			WP_097091704.1	WP_039333237.1
	1L-myo-inositol 1-phosphate cytidylyltransferase	ipct	2.7.7.74	K07281			WP_022676025.1		WP_011443765.1				WP_068070760.1	WP_067746456.1	THN1_Chr1_01229				ODU71908.1		WP_098104751.1				WP_039333235.1
	malonate-semialdehyde dehydrogenase (acetylating) / methylmalonate-semialdehyde dehydrogenase	mmsA	1.2.1.18	K00140	WP_021235038.1		WP_022677278.1	WP_039388401.1	WP_011444514.1	WP_086490710.1		WP_007013199.1		WP_067741717.1	THN1_Chr1_01843				ODU69638.1	OJX93474.1			WP_054440739.1	WP_097093618.1	WP_039337732.1	WP_067734903.1
	triosephosphate isomerase (TIM)	tpiA	5.3.1.1	K01803	WP_031342660.1	WP_059150078.1	WP_022675536.1	WP_039393293.1	WP_011445667.1	WP_086490608.1	WP_013833747.1	WP_013833747.1	WP_068075848.1	WP_067743070.1	THN1_Chr1_02705	WP_043977694.1	WP_036522980.1	ODU82297.1	ODU69148.1	OJX97204.1	WP_098105253.1	WP_054948113.1	WP_054437602.1	WP_097091316.1	WP_039332210.1	WP_067732016.1
	3-phytase		3.1.3.8	K01083	WP_052018433.1	WP_059152823.1		WP_052322108.1		WP_086490961.1	WP_013831531.1	WP_038577474.1			THN1_Chr1_03393		WP_069708604.1		ODU70504.1		WP_098109018.1	WP_082430850.1	WP_054442013.1	WP_097092430.1	WP_052242676.1	WP_067732268.1
