# Supplementary material for: Comparative Genomics of Degradative Novosphingobium Strains With Special Reference to Microcystin-Degrading Novosphingobium sp. THN1
Source: Front Microbiol. 2018 Sep 25;9:2238. doi: 10.3389/fmicb.2018.02238 (PMC6167471; doi:10.3389/fmicb.2018.02238)
Supplement: Supplementary file 4 [file Table_4.XLSX]

## Sheet: Mono-Oxygenase Annotations
Monooxygenase KO	Novosphingobium_lindaniclasticum_LE124	Novosphingobium_barchaimii_LL02	Novosphingobium_sp_B-7	Novosphingobium_sp_MBES04	Novosphingobium_aromaticivorans_DSM12444	Novosphingobium_panipatense_P5:ABC	Novosphingobium_sp_PP1Y	Novosphingobium_pentaromativorans_US6_1	Novosphingobium_lentum_NBCR107847	Novosphingobium_sp_Fuku2-ISO-50	Novosphingobium_sp_THN1	Novosphingobium_sp_P6W	Novosphingobium_resinovorum_SA1	Novosphingobium_sp_SCN66-18	Novosphingobium_sp_SCN63-17	Novosphingobium_sp_63-713	Novosphingobium_sp_ST904	Novosphingobium_sp_KN65.2	Novosphingobium_sp_PC22D	Novosphingobium_sp_Chol11	Novosphingobium_subterraneum_NBCR16086	Novosphingobium_naphthalenivorans_NBCR102051
K00459__E1.13.12.16; nitronate monooxygenase [EC:1.13.12.16]	3	4	2	4	3	3	2	3	2	3	2	3	6	1	3	1	3	3	2	1	2	3
K04091__ssuD; alkanesulfonate monooxygenase [EC:1.14.14.5]	0	2	1	2	1	2	1	1	0	0	1	1	2	1	2	2	2	1	0	0	0	0
K06134__COQ7; ubiquinone biosynthesis monooxygenase Coq7 [EC:1.14.13.-]	1	1	1	1	1	1	1	1	1	1	1	1	1	1	1	1	1	1	1	1	1	1
K09018__rutA; putative monooxygenase RutA [EC:1.14.-.-]	0	1	1	1	0	1	1	1	0	0	0	0	1	0	1	1	1	0	0	0	0	1
K00481__pobA; p-hydroxybenzoate 3-monooxygenase [EC:1.14.13.2]	1	0	1	1	1	1	1	1	1	1	1	1	1	1	0	1	1	1	0	0	1	0
K03863__vanB; vanillate monooxygenase [EC:1.14.13.82]	1	0	1	1	0	1	0	0	1	1	0	0	1	0	1	1	1	1	0	0	0	0
K09461__E1.14.13.40; anthraniloyl-CoA monooxygenase [EC:1.14.13.40]	1	1	0	1	0	3	1	1	0	0	0	0	1	1	1	1	0	1	1	0	0	1
K03379_cyclohexanone monooxygenase[EC:1.14.13.22]	0	0	0	0	1	0	0	0	1	0	0	0	0	0	0	0	0	0	0	0	1	0
Total	7	9	7	11	7	12	7	8	6	6	5	6	13	5	9	8	9	8	4	2	5	6

## Sheet: Di-Oxygenase Annotations
Dioxygenase KO	Novosphingobium_lindaniclasticum_LE124	Novosphingobium_barchaimii_LL02	Novosphingobium_sp_B-7	Novosphingobium_sp_MBES04	Novosphingobium_aromaticivorans_DSM12444	Novosphingobium_panipatense_P5:ABC	Novosphingobium_sp_PP1Y	Novosphingobium_pentaromativorans_US6_1	Novosphingobium_lentum_NBCR107847	Novosphingobium_sp_Fuku2-ISO-50	Novosphingobium_sp_THN1	Novosphingobium_sp_P6W	Novosphingobium_resinovorum_SA1	Novosphingobium_sp_SCN66-18	Novosphingobium_sp_SCN63-17	Novosphingobium_sp_63-713	Novosphingobium_sp_ST904	Novosphingobium_sp_KN65.2	Novosphingobium_sp_PC22D	Novosphingobium_sp_Chol11	Novosphingobium_subterraneum_NBCR16086	Novosphingobium_naphthalenivorans_NBCR102051
K03119__tauD; taurine dioxygenase [EC:1.14.11.17]	1	3	2	2	1	2	1	2	0	2	1	0	3	2	1	1	2	1	4	0	0	1
K00457__HPD, hppD; 4-hydroxyphenylpyruvate dioxygenase [EC:1.13.11.27]	1	2	2	1	2	2	2	2	2	0	2	1	2	2	2	2	2	1	1	1	2	1
K05549__benA-xylX; benzoate/toluate 1,2-dioxygenase alpha subunit [EC:1.14.12.10 1.14.12.-]	0	0	1	1	1	1	0	0	0	0	0	0	1	0	1	1	0	0	0	0	0	1
K05708__hcaA1, hcaE; 3-phenylpropionate/cinnamic acid dioxygenase subunit alpha [EC:1.14.12.19]	0	0	0	0	1	0	2	2	0	0	0	0	0	1	1	1	0	1	0	0	1	1
K05713__mhpB; 2,3-dihydroxyphenylpropionate 1,2-dioxygenase [EC:1.13.11.16]	1	0	1	1	0	1	0	1	0	0	0	0	1	0	0	0	0	1	0	0	0	1
K00451__E1.13.11.5, hmgA; homogentisate 1,2-dioxygenase [EC:1.13.11.5]	0	0	0	0	0	0	0	0	0	0	0	0	0	1	0	0	0	0	0	0	0	0
K05916__hmp, YHB1; nitric oxide dioxygenase [EC:1.14.12.17]	0	0	0	1	0	0	0	1	0	0	0	0	2	0	1	1	0	2	0	0	0	0
K03381__catA; catechol 1,2-dioxygenase [EC:1.13.11.1]	2	0	3	1	1	0	0	0	0	2	0	0	1	2	1	1	1	0	0	0	0	1
K00450__E1.13.11.4; gentisate 1,2-dioxygenase [EC:1.13.11.4]	0	1	1	0	0	1	1	2	0	1	1	0	1	1	2	2	0	2	1	0	0	3
K11159__K11159; carotenoid cleavage dioxygenase	0	0	1	1	1	0	1	1	1	2	1	0	0	1	1	1	1	1	0	0	1	0
K05710__hcaC, bphF; dioxygenase ferredoxin subunit	0	1	0	1	0	1	0	0	0	0	0	0	1	0	1	0	1	0	1	0	0	0
K05550__benB-xylY; benzoate/toluate 1,2-dioxygenase beta subunit [EC:1.14.12.10 1.14.12.-]	0	0	2	1	1	1	0	0	0	0	0	0	1	0	1	1	0	0	0	0	0	1
K00453__E1.13.11.11, TDO2; tryptophan 2,3-dioxygenase [EC:1.13.11.11]	1	0	0	0	0	0	1	1	0	0	0	0	0	0	0	0	1	1	0	0	0	0
K10253__K10253; DOPA 4,5-dioxygenase [EC:1.14.99.-]	0	0	0	0	1	0	1	1	0	0	1	0	0	0	0	0	0	1	0	0	1	0
K00448__pcaG; protocatechuate 3,4-dioxygenase, alpha subunit [EC:1.13.11.3]	0	0	0	0	0	0	0	0	0	0	0	0	1	0	0	0	0	0	0	0	0	0
K00449__pcaH; protocatechuate 3,4-dioxygenase, beta subunit [EC:1.13.11.3]	0	0	0	0	0	0	0	0	0	0	0	0	1	0	0	0	0	0	0	0	0	0
K00446_dmpB; catechol 2,3-dioxygenase	0	0	0	0	1	1	1	1	0	1	0	0	0	1	0	0	0	0	1	0	1	2
K14751_etbC; 2,3-dihydroxyethylbenzene 1,2-dioxygenase	0	0	0	0	1	1	1	1	0	0	0	0	0	1	0	0	0	0	1	0	1	1
K16049_3,4-dihydroxy-9,10-secoandrosta-1,3,5(10)-triene-9,17-dione 4,5-dioxygenase	0	0	0	0	1	0	0	1	0	1	1	0	0	0	0	0	0	0	0	1	0	0
Total	6	7	13	10	12	11	11	16	3	9	7	1	15	12	12	11	8	11	9	2	7	13
